# Supplementary material for: 2-(3,5-Dioxo-4-aza­tri­cyclo­[5.2.1.02,6]dec-8-en-4-yl)acetic acid
Source: Acta Crystallogr Sect E Struct Rep Online. 2013 Aug 10;69(Pt 9):o1404. doi: 10.1107/S1600536813021764 (PMC3884503; doi:10.1107/S1600536813021764)
Supplement: Supplementary file 1 [file e-69-o1404-sup1.cif]

##############################################################################
#                                                                            #
# This CIF contains the data in a paper accepted for publication in          #
# Acta Crystallographica Section E. It conforms to the requirements of       #
# Notes for Authors for Acta Crystallographica Section E, and has been       #
# peer reviewed under the auspices of the IUCr Commission on Journals.       #
#                                                                            #
# Full details of the Crystallographic Information File format               #
# are given in the paper "The Crystallographic Information File (CIF):       #
# a New Standard Archive File for Crystallography" by S. R. Hall, F. H.      #
# Allen and I. D. Brown [Acta Cryst. (1991), A47, 655-685].                  #
#                                                                            #
# The current version of the core CIF dictionary is obtainable from          #
# ftp://ftp.iucr.org/pub/cif_core.dic.                                       #
#                                                                            #
# Software is freely available for graphical display of the structure(s)     #
# in this CIF. For information consult the CIF software page                 #
# http://www.iucr.org/resources/cif/software.                                #
#                                                                            #
# This file may be used for bona fide research purposes within the           #
# scientific community so long as proper attribution is given to the journal # 
# article from which it was obtained.                                        #
#                                                                            #
##############################################################################
data_global
_audit_creation_method     'PLATON <TABLE ACC> option'
_journal_date_recd_electronic     2013-07-31
_journal_date_accepted     2013-08-04
_journal_name_full     'Acta Crystallographica, Section E'
_journal_year     2013
_journal_volume     69
_journal_issue      9
_journal_page_first     o1404
_journal_page_last     o1404
_journal_paper_category     QO
_journal_paper_doi     10.1107/S1600536813021764
_journal_coeditor_code     HB7113
_publ_contact_author_name     'Muhammad Nawaz Tahir'
_publ_contact_author_address
;
Department of Physics
University of Sargodha
Sargodha
Pakistan
;
_publ_contact_author_email     'dmntahir_uos@yahoo.com'
_publ_contact_author_fax     '0092 48 32 22 121'
_publ_contact_author_phone     '0092 48 92 30 914'
_publ_section_title
;
2-(3,5-Dioxo-4-azatricyclo[5.2.1.0^2,6^]dec-8-en-4-yl)acetic acid
;
loop_
    _publ_author_name
    _publ_author_address
    'Mehmet Akkurt'
; Department of Physics,
  Faculty of Sciences,
  Erciyes University,
  38039 Kayseri,
  Turkey
;
    'Aliasghar Jarrahpour'
;
Department of Chemistry,
College of Sciences,
Shiraz University,
71454 Shiraz,
Iran
;
    'Pouria Shirvani'
;
Department of Chemistry,
College of Sciences,
Shiraz University,
71454 Shiraz,
Iran
;
    'Muhammad Nawaz Tahir'
;
Department of Physics,
University of Sargodha,
Sargodha,
Pakistan
;
_publ_section_synopsis     .
data_I
_chemical_name_systematic
;
2-(3,5-Dioxo-4-azatricyclo[5.2.1.0^2,6^]dec-8-en-4-yl)acetic acid
;
_chemical_name_common     ?
_chemical_formula_moiety     'C11 H11 N O4'
_chemical_formula_sum     'C11 H11 N O4'
_chemical_formula_structural     ?
_chemical_formula_iupac     'C11 H11 N O4'
_chemical_formula_weight     221.21
_chemical_melting_point     ?
_symmetry_cell_setting     triclinic
_symmetry_space_group_name_H-M     'P -1'
_symmetry_space_group_name_Hall     '-P 1'
loop_
    _symmetry_equiv_pos_site_id
    _symmetry_equiv_pos_as_xyz
    1 x,y,z
    2 -x,-y,-z
_cell_length_a     6.5060(3)
_cell_length_b     11.8417(4)
_cell_length_c     14.1794(5)
_cell_angle_alpha     104.385(2)
_cell_angle_beta     97.905(2)
_cell_angle_gamma     99.549(2)
_cell_volume     1025.07(7)
_cell_formula_units_Z     4
_cell_measurement_reflns_used     318
_cell_measurement_theta_min     3.1
_cell_measurement_theta_max     22.5
_cell_measurement_temperature     296(2)
_cell_special_details
;
;
_exptl_crystal_description     'plate'
_exptl_crystal_colour     'colourless'
_exptl_crystal_size_max     0.280
_exptl_crystal_size_mid     0.200
_exptl_crystal_size_min     0.160
_exptl_crystal_size_rad     ?
_exptl_crystal_density_diffrn     1.433
_exptl_crystal_density_meas     ?
_exptl_crystal_density_method     'Not Measured'
_exptl_crystal_F_000     464
_exptl_absorpt_coefficient_mu     0.110
_exptl_absorpt_correction_type     multi-scan
_exptl_absorpt_process_details     '(SADABS; Bruker, 2005)'
_exptl_absorpt_correction_T_min     0.970
_exptl_absorpt_correction_T_max     0.983
_exptl_special_details
;
;
_diffrn_ambient_temperature     296(2)
_diffrn_radiation_type     MoK\a
_diffrn_radiation_wavelength     0.71073
_diffrn_radiation_source     'fine-focus sealed tube'
_diffrn_radiation_monochromator     graphite
_diffrn_measurement_device_type     'Bruker Kappa APEXII CCD'
_diffrn_measurement_method     \w
_diffrn_detector_area_resol_mean     ?
_diffrn_reflns_number     15543
_diffrn_reflns_av_R_equivalents     0.0322
_diffrn_reflns_av_sigmaI/netI     0.0240
_diffrn_reflns_theta_min     1.51
_diffrn_reflns_theta_max     26.00
_diffrn_reflns_theta_full     26.00
_diffrn_measured_fraction_theta_max     0.993
_diffrn_measured_fraction_theta_full     0.993
_diffrn_reflns_limit_h_min     -8
_diffrn_reflns_limit_h_max     8
_diffrn_reflns_limit_k_min     -14
_diffrn_reflns_limit_k_max     12
_diffrn_reflns_limit_l_min     -17
_diffrn_reflns_limit_l_max     17
_diffrn_reflns_reduction_process
;
;
_refine_special_details
;
Refinement on <i>F</i>^2^ for ALL reflections except those flagged by the user
for potential systematic errors. Weighted <i>R</i>-factors <i>wR</i> and all
goodnesses of fit <i>S</i> are based on <i>F</i>^2^, conventional
<i>R</i>-factors <i>R</i> are based on <i>F</i>, with <i>F</i> set to zero for
negative <i>F</i>^2^. The observed criterion of <i>F</i>^2^ > \s(<i>F</i>^2^)
is used only for calculating -<i>R</i>-factor-obs <i>etc</i>. and is not
relevant to the choice of reflections for refinement. <i>R</i>-factors based
on <i>F</i>^2^ are statistically about twice as large as those based on
<i>F</i>, and <i>R</i>-factors based on ALL data will be even larger.
;
_reflns_number_total     3985
_reflns_number_gt     3245
_reflns_threshold_expression     I>2\s(I)
_refine_ls_structure_factor_coef     Fsqd
_refine_ls_matrix_type     full
_refine_ls_R_factor_all     0.0500
_refine_ls_R_factor_gt     0.0400
_refine_ls_wR_factor_gt     0.0990
_refine_ls_wR_factor_ref     0.1065
_refine_ls_goodness_of_fit_ref     1.033
_refine_ls_restrained_S_all     1.033
_refine_ls_number_reflns     3985
_refine_ls_number_parameters     292
_refine_ls_number_restraints     0
_refine_ls_number_constraints     ?
_refine_ls_hydrogen_treatment     constr
_refine_ls_weighting_scheme     calc
_refine_ls_weighting_details
         'calc w=1/[\s^2^(Fo^2^)+(0.0458P)^2^+0.3164P] where P=(Fo^2^+2Fc^2^)/3'
_atom_sites_solution_hydrogens     geom
_atom_sites_solution_primary     direct
_atom_sites_solution_secondary     difmap
_refine_ls_shift/su_max     0.000
_refine_ls_shift/su_mean     0.000
_refine_diff_density_max     0.297
_refine_diff_density_min     -0.205
_refine_ls_extinction_method     'SHELXL97 (Sheldrick, 2008)'
_refine_ls_extinction_coef     0.031(3)
_refine_ls_extinction_expression
                                  'FC^*^=KFC[1+0.001XFC^2^\L^3^/SIN(2\Q)]^-1/4^'
_refine_ls_abs_structure_details     ?
_refine_ls_abs_structure_Flack     .
loop_
    _atom_type_symbol
    _atom_type_description
    _atom_type_scat_dispersion_real
    _atom_type_scat_dispersion_imag
    _atom_type_scat_source
    C C 0.0033 0.0016 ' International Tables Vol C Tables 4.2.6.8 and 6.1.1.4'
    H H 0.0000 0.0000 ' International Tables Vol C Tables 4.2.6.8 and 6.1.1.4'
    N N 0.0061 0.0033 ' International Tables Vol C Tables 4.2.6.8 and 6.1.1.4'
    O O 0.0106 0.0060 ' International Tables Vol C Tables 4.2.6.8 and 6.1.1.4'
_computing_data_collection     'APEX2 (Bruker, 2009)'
_computing_cell_refinement     'SAINT (Bruker, 2009)'
_computing_data_reduction     'SAINT (Bruker, 2009)'
_computing_structure_solution     'SHELXS97 (Sheldrick, 2008)'
_computing_structure_refinement     'SHELXL97 (Sheldrick, 2008)'
_computing_molecular_graphics
;
ORTEP-3 for Windows (Farrugia, 2012) and
PLATON (Spek, 2009)
;
_computing_publication_material
                                'WinGX (Farrugia, 2012) and PLATON (Spek, 2009)'
loop_
    _atom_site_type_symbol
    _atom_site_label
    _atom_site_fract_x
    _atom_site_fract_y
    _atom_site_fract_z
    _atom_site_U_iso_or_equiv
    _atom_site_thermal_displace_type
    _atom_site_calc_flag
    _atom_site_refinement_flags
    _atom_site_occupancy
    _atom_site_disorder_assembly
    _atom_site_disorder_group
    O O1 -0.35166(19) 0.60085(12) 0.60965(8) 0.0532(4) Uani d . 1.000 . .
    O O2 -0.34179(18) 0.59322(10) 0.45144(8) 0.0457(4) Uani d . 1.000 . .
    O O3 -0.18607(17) 0.89261(10) 0.44282(8) 0.0444(4) Uani d . 1.000 . .
    O O4 0.2190(2) 0.64574(12) 0.52862(10) 0.0615(5) Uani d . 1.000 . .
    N N1 0.00738(18) 0.77624(10) 0.50666(9) 0.0330(3) Uani d . 1.000 . .
    C C1 -0.2816(2) 0.64006(14) 0.54167(11) 0.0370(5) Uani d . 1.000 . .
    C C2 -0.1179(3) 0.75396(14) 0.57948(11) 0.0398(5) Uani d . 1.000 . .
    C C3 -0.0349(2) 0.84335(12) 0.44353(10) 0.0326(4) Uani d . 1.000 . .
    C C4 0.1310(2) 0.84417(13) 0.37965(11) 0.0367(4) Uani d . 1.000 . .
    C C5 0.2676(2) 0.75925(14) 0.40793(11) 0.0392(5) Uani d . 1.000 . .
    C C6 0.1738(2) 0.71746(14) 0.48685(11) 0.0386(5) Uani d . 1.000 . .
    C C7 0.2420(3) 0.66135(15) 0.30761(13) 0.0483(6) Uani d . 1.000 . .
    C C8 0.2424(3) 0.74010(16) 0.23690(13) 0.0518(6) Uani d . 1.000 . .
    C C9 0.0474(3) 0.78668(16) 0.26604(12) 0.0488(6) Uani d . 1.000 . .
    C C10 -0.0999(3) 0.67172(19) 0.25673(13) 0.0596(7) Uani d . 1.000 . .
    C C11 0.0136(3) 0.59804(16) 0.28153(14) 0.0595(6) Uani d . 1.000 . .
    O O5 0.2685(2) 1.02427(13) 0.71240(10) 0.0613(5) Uani d . 1.000 . .
    O O6 0.4902(2) 0.91401(12) 0.65030(10) 0.0590(5) Uani d . 1.000 . .
    O O7 0.8866(3) 0.94587(15) 0.86157(14) 0.0927(7) Uani d . 1.000 . .
    O O8 0.2460(2) 0.69605(13) 0.78880(11) 0.0682(5) Uani d . 1.000 . .
    N N2 0.5459(2) 0.83974(12) 0.82437(10) 0.0422(4) Uani d . 1.000 . .
    C C12 0.4055(3) 0.95414(13) 0.71640(12) 0.0413(5) Uani d . 1.000 . .
    C C13 0.4395(3) 0.93605(16) 0.81844(13) 0.0537(6) Uani d . 1.000 . .
    C C14 0.7635(3) 0.85293(17) 0.84901(14) 0.0524(6) Uani d . 1.000 . .
    C C15 0.8085(3) 0.73603(18) 0.85732(13) 0.0520(6) Uani d . 1.000 . .
    C C16 0.5937(3) 0.65205(14) 0.83248(11) 0.0439(5) Uani d . 1.000 . .
    C C17 0.4369(3) 0.72531(14) 0.81157(11) 0.0399(5) Uani d . 1.000 . .
    C C18 0.5844(3) 0.60936(17) 0.92804(13) 0.0589(7) Uani d . 1.000 . .
    C C19 0.8155(4) 0.60299(19) 0.95558(15) 0.0725(9) Uani d . 1.000 . .
    C C20 0.8975(3) 0.73413(19) 0.96526(15) 0.0611(7) Uani d . 1.000 . .
    C C21 0.7602(4) 0.79025(19) 1.03067(13) 0.0604(7) Uani d . 1.000 . .
    C C22 0.5757(4) 0.7165(2) 1.00967(13) 0.0620(7) Uani d . 1.000 . .
    H H1 -0.44970 0.54320 0.58450 0.0800 Uiso c R 1.000 . .
    H H2A -0.18820 0.81980 0.59930 0.0480 Uiso c R 1.000 . .
    H H2B -0.02410 0.75070 0.63770 0.0480 Uiso c R 1.000 . .
    H H4 0.21650 0.92460 0.39260 0.0440 Uiso c R 1.000 . .
    H H5 0.41620 0.80040 0.43240 0.0470 Uiso c R 1.000 . .
    H H7 0.34670 0.61050 0.30410 0.0580 Uiso c R 1.000 . .
    H H8A 0.21900 0.69480 0.16780 0.0620 Uiso c R 1.000 . .
    H H8B 0.36930 0.80250 0.25300 0.0620 Uiso c R 1.000 . .
    H H9 -0.00640 0.83860 0.22880 0.0590 Uiso c R 1.000 . .
    H H10 -0.24660 0.65520 0.23680 0.0720 Uiso c R 1.000 . .
    H H11 -0.03840 0.52050 0.28270 0.0710 Uiso c R 1.000 . .
    H H5A 0.26000 1.04120 0.65950 0.0920 Uiso c R 1.000 . .
    H H13A 0.52280 1.00910 0.86500 0.0650 Uiso c R 1.000 . .
    H H13B 0.30300 0.91990 0.83800 0.0650 Uiso c R 1.000 . .
    H H15 0.90050 0.70730 0.81150 0.0620 Uiso c R 1.000 . .
    H H16 0.58550 0.58470 0.77470 0.0530 Uiso c R 1.000 . .
    H H18 0.47950 0.53660 0.92080 0.0710 Uiso c R 1.000 . .
    H H19A 0.86390 0.55010 0.90330 0.0870 Uiso c R 1.000 . .
    H H19B 0.84650 0.58260 1.01740 0.0870 Uiso c R 1.000 . .
    H H20 1.05070 0.76360 0.98820 0.0730 Uiso c R 1.000 . .
    H H21 0.79850 0.86410 1.07780 0.0720 Uiso c R 1.000 . .
    H H22 0.45980 0.72830 1.03990 0.0740 Uiso c R 1.000 . .
loop_
    _atom_site_aniso_label
    _atom_site_aniso_U_11
    _atom_site_aniso_U_22
    _atom_site_aniso_U_33
    _atom_site_aniso_U_12
    _atom_site_aniso_U_13
    _atom_site_aniso_U_23
    O1 0.0539(8) 0.0664(8) 0.0356(6) -0.0085(6) 0.0056(5) 0.0229(6)
    O2 0.0508(7) 0.0526(7) 0.0333(6) 0.0019(5) 0.0073(5) 0.0175(5)
    O3 0.0453(7) 0.0463(6) 0.0503(7) 0.0215(5) 0.0128(5) 0.0195(5)
    O4 0.0726(9) 0.0697(9) 0.0627(8) 0.0401(7) 0.0168(7) 0.0368(7)
    N1 0.0329(6) 0.0351(6) 0.0331(6) 0.0077(5) 0.0074(5) 0.0124(5)
    C1 0.0351(8) 0.0458(8) 0.0362(8) 0.0120(6) 0.0090(6) 0.0189(7)
    C2 0.0453(9) 0.0434(8) 0.0334(8) 0.0094(7) 0.0113(7) 0.0131(6)
    C3 0.0350(8) 0.0269(7) 0.0339(7) 0.0048(6) 0.0035(6) 0.0077(6)
    C4 0.0413(8) 0.0308(7) 0.0405(8) 0.0061(6) 0.0126(7) 0.0125(6)
    C5 0.0313(8) 0.0454(9) 0.0413(8) 0.0097(6) 0.0073(6) 0.0112(7)
    C6 0.0368(8) 0.0416(8) 0.0383(8) 0.0130(7) 0.0032(6) 0.0117(7)
    C7 0.0581(11) 0.0466(9) 0.0472(9) 0.0235(8) 0.0203(8) 0.0116(7)
    C8 0.0610(11) 0.0535(10) 0.0441(9) 0.0114(8) 0.0228(8) 0.0128(8)
    C9 0.0600(11) 0.0591(10) 0.0361(9) 0.0240(9) 0.0126(8) 0.0199(8)
    C10 0.0478(11) 0.0783(14) 0.0369(9) -0.0007(10) 0.0035(8) -0.0012(9)
    C11 0.0791(14) 0.0413(9) 0.0468(10) -0.0051(9) 0.0195(9) -0.0011(8)
    O5 0.0718(9) 0.0707(9) 0.0633(8) 0.0422(7) 0.0204(7) 0.0363(7)
    O6 0.0687(9) 0.0656(8) 0.0545(8) 0.0322(7) 0.0190(7) 0.0223(6)
    O7 0.0668(10) 0.0869(11) 0.1180(14) -0.0239(9) -0.0078(9) 0.0567(10)
    O8 0.0395(8) 0.0742(9) 0.0841(10) 0.0003(6) 0.0055(7) 0.0205(8)
    N2 0.0412(8) 0.0410(7) 0.0485(8) 0.0115(6) 0.0040(6) 0.0203(6)
    C12 0.0409(9) 0.0343(8) 0.0495(9) 0.0085(7) 0.0041(7) 0.0151(7)
    C13 0.0706(12) 0.0478(10) 0.0494(10) 0.0263(9) 0.0084(9) 0.0178(8)
    C14 0.0411(10) 0.0630(11) 0.0569(11) 0.0010(8) 0.0048(8) 0.0324(9)
    C15 0.0426(10) 0.0765(12) 0.0533(10) 0.0278(9) 0.0183(8) 0.0327(9)
    C16 0.0615(11) 0.0407(8) 0.0338(8) 0.0192(8) 0.0130(7) 0.0106(7)
    C17 0.0405(9) 0.0451(9) 0.0351(8) 0.0077(7) 0.0103(7) 0.0119(7)
    C18 0.0848(14) 0.0483(10) 0.0469(10) 0.0084(9) 0.0091(9) 0.0244(8)
    C19 0.1114(19) 0.0709(14) 0.0522(11) 0.0530(13) 0.0125(11) 0.0271(10)
    C20 0.0496(11) 0.0810(14) 0.0597(12) 0.0251(10) -0.0006(9) 0.0307(10)
    C21 0.0796(15) 0.0617(12) 0.0375(9) 0.0257(11) -0.0025(9) 0.0094(8)
    C22 0.0779(14) 0.0836(14) 0.0408(10) 0.0317(12) 0.0274(10) 0.0281(10)
_geom_special_details
;
Bond distances, angles <i>etc</i>. have been calculated using the rounded
fractional coordinates. All su's are estimated from the variances of the
(full) variance-covariance matrix. The cell e.s.d.'s are taken into account in
the estimation of distances, angles and torsion angles
;
loop_
    _geom_bond_atom_site_label_1
    _geom_bond_atom_site_label_2
    _geom_bond_site_symmetry_1
    _geom_bond_site_symmetry_2
    _geom_bond_distance
    _geom_bond_publ_flag
    O1 C1 . . 1.275(2) no
    O2 C1 . . 1.2391(18) no
    O3 C3 . . 1.2240(18) no
    O4 C6 . . 1.201(2) no
    O1 H1 . . 0.8200 no
    O5 C12 . . 1.320(2) no
    O6 C12 . . 1.190(2) no
    O7 C14 . . 1.206(3) no
    O8 C17 . . 1.208(2) no
    O5 H5A . . 0.8200 no
    N1 C6 . . 1.4044(19) no
    N1 C3 . . 1.3663(19) no
    N1 C2 . . 1.448(2) no
    N2 C14 . . 1.384(2) no
    N2 C17 . . 1.377(2) no
    N2 C13 . . 1.442(2) no
    C1 C2 . . 1.499(2) no
    C3 C4 . . 1.5018(19) no
    C4 C9 . . 1.564(2) no
    C4 C5 . . 1.537(2) no
    C5 C7 . . 1.564(2) no
    C5 C6 . . 1.494(2) no
    C7 C11 . . 1.500(3) no
    C7 C8 . . 1.530(3) no
    C8 C9 . . 1.532(3) no
    C9 C10 . . 1.494(3) no
    C10 C11 . . 1.313(3) no
    C2 H2B . . 0.9700 no
    C2 H2A . . 0.9700 no
    C4 H4 . . 0.9800 no
    C5 H5 . . 0.9800 no
    C7 H7 . . 0.9800 no
    C8 H8A . . 0.9700 no
    C8 H8B . . 0.9700 no
    C9 H9 . . 0.9800 no
    C10 H10 . . 0.9300 no
    C11 H11 . . 0.9300 no
    C12 C13 . . 1.507(2) no
    C14 C15 . . 1.491(3) no
    C15 C16 . . 1.515(3) no
    C15 C20 . . 1.567(3) no
    C16 C18 . . 1.565(2) no
    C16 C17 . . 1.490(3) no
    C18 C19 . . 1.520(3) no
    C18 C22 . . 1.505(3) no
    C19 C20 . . 1.521(3) no
    C20 C21 . . 1.489(3) no
    C21 C22 . . 1.310(4) no
    C13 H13A . . 0.9700 no
    C13 H13B . . 0.9700 no
    C15 H15 . . 0.9800 no
    C16 H16 . . 0.9800 no
    C18 H18 . . 0.9800 no
    C19 H19A . . 0.9700 no
    C19 H19B . . 0.9700 no
    C20 H20 . . 0.9800 no
    C21 H21 . . 0.9300 no
    C22 H22 . . 0.9300 no
loop_
    _geom_angle_atom_site_label_1
    _geom_angle_atom_site_label_2
    _geom_angle_atom_site_label_3
    _geom_angle_site_symmetry_1
    _geom_angle_site_symmetry_2
    _geom_angle_site_symmetry_3
    _geom_angle
    _geom_angle_publ_flag
    C1 O1 H1 . . . 109.00 no
    C12 O5 H5A . . . 109.00 no
    C2 N1 C6 . . . 121.45(13) no
    C2 N1 C3 . . . 125.13(13) no
    C3 N1 C6 . . . 113.03(12) no
    C14 N2 C17 . . . 113.13(15) no
    C13 N2 C17 . . . 122.36(15) no
    C13 N2 C14 . . . 124.39(15) no
    O1 C1 O2 . . . 125.28(15) no
    O1 C1 C2 . . . 114.07(13) no
    O2 C1 C2 . . . 120.63(14) no
    N1 C2 C1 . . . 112.87(12) no
    O3 C3 N1 . . . 122.95(13) no
    O3 C3 C4 . . . 128.30(13) no
    N1 C3 C4 . . . 108.75(12) no
    C5 C4 C9 . . . 103.06(13) no
    C3 C4 C5 . . . 104.78(12) no
    C3 C4 C9 . . . 115.48(12) no
    C6 C5 C7 . . . 115.17(14) no
    C4 C5 C7 . . . 102.83(12) no
    C4 C5 C6 . . . 105.18(11) no
    O4 C6 N1 . . . 122.08(14) no
    N1 C6 C5 . . . 107.86(13) no
    O4 C6 C5 . . . 130.05(14) no
    C5 C7 C8 . . . 99.37(14) no
    C5 C7 C11 . . . 106.49(15) no
    C8 C7 C11 . . . 100.24(15) no
    C7 C8 C9 . . . 93.90(14) no
    C8 C9 C10 . . . 100.08(15) no
    C4 C9 C8 . . . 99.71(13) no
    C4 C9 C10 . . . 105.91(14) no
    C9 C10 C11 . . . 108.17(17) no
    C7 C11 C10 . . . 107.79(17) no
    N1 C2 H2A . . . 109.00 no
    C1 C2 H2A . . . 109.00 no
    C1 C2 H2B . . . 109.00 no
    N1 C2 H2B . . . 109.00 no
    H2A C2 H2B . . . 108.00 no
    C9 C4 H4 . . . 111.00 no
    C3 C4 H4 . . . 111.00 no
    C5 C4 H4 . . . 111.00 no
    C6 C5 H5 . . . 111.00 no
    C7 C5 H5 . . . 111.00 no
    C4 C5 H5 . . . 111.00 no
    C11 C7 H7 . . . 116.00 no
    C8 C7 H7 . . . 116.00 no
    C5 C7 H7 . . . 116.00 no
    C7 C8 H8B . . . 113.00 no
    H8A C8 H8B . . . 110.00 no
    C9 C8 H8B . . . 113.00 no
    C7 C8 H8A . . . 113.00 no
    C9 C8 H8A . . . 113.00 no
    C10 C9 H9 . . . 116.00 no
    C8 C9 H9 . . . 116.00 no
    C4 C9 H9 . . . 116.00 no
    C9 C10 H10 . . . 126.00 no
    C11 C10 H10 . . . 126.00 no
    C10 C11 H11 . . . 126.00 no
    C7 C11 H11 . . . 126.00 no
    O5 C12 C13 . . . 108.83(15) no
    O6 C12 C13 . . . 126.08(17) no
    O5 C12 O6 . . . 125.09(16) no
    N2 C13 C12 . . . 113.30(15) no
    O7 C14 C15 . . . 128.9(2) no
    N2 C14 C15 . . . 107.95(16) no
    O7 C14 N2 . . . 123.17(19) no
    C14 C15 C20 . . . 114.56(16) no
    C16 C15 C20 . . . 103.08(15) no
    C14 C15 C16 . . . 105.36(16) no
    C15 C16 C18 . . . 102.94(14) no
    C17 C16 C18 . . . 115.33(15) no
    C15 C16 C17 . . . 105.32(15) no
    O8 C17 N2 . . . 122.86(17) no
    O8 C17 C16 . . . 128.93(17) no
    N2 C17 C16 . . . 108.20(15) no
    C16 C18 C19 . . . 99.66(16) no
    C16 C18 C22 . . . 106.71(16) no
    C19 C18 C22 . . . 99.66(17) no
    C18 C19 C20 . . . 93.79(17) no
    C15 C20 C19 . . . 99.08(16) no
    C15 C20 C21 . . . 107.11(17) no
    C19 C20 C21 . . . 100.74(18) no
    C20 C21 C22 . . . 107.46(19) no
    C18 C22 C21 . . . 107.9(2) no
    N2 C13 H13A . . . 109.00 no
    N2 C13 H13B . . . 109.00 no
    C12 C13 H13A . . . 109.00 no
    C12 C13 H13B . . . 109.00 no
    H13A C13 H13B . . . 108.00 no
    C14 C15 H15 . . . 111.00 no
    C16 C15 H15 . . . 111.00 no
    C20 C15 H15 . . . 111.00 no
    C15 C16 H16 . . . 111.00 no
    C17 C16 H16 . . . 111.00 no
    C18 C16 H16 . . . 111.00 no
    C16 C18 H18 . . . 116.00 no
    C19 C18 H18 . . . 116.00 no
    C22 C18 H18 . . . 116.00 no
    C18 C19 H19A . . . 113.00 no
    C18 C19 H19B . . . 113.00 no
    C20 C19 H19A . . . 113.00 no
    C20 C19 H19B . . . 113.00 no
    H19A C19 H19B . . . 110.00 no
    C15 C20 H20 . . . 116.00 no
    C19 C20 H20 . . . 116.00 no
    C21 C20 H20 . . . 116.00 no
    C20 C21 H21 . . . 126.00 no
    C22 C21 H21 . . . 126.00 no
    C18 C22 H22 . . . 126.00 no
    C21 C22 H22 . . . 126.00 no
loop_
    _geom_torsion_atom_site_label_1
    _geom_torsion_atom_site_label_2
    _geom_torsion_atom_site_label_3
    _geom_torsion_atom_site_label_4
    _geom_torsion_site_symmetry_1
    _geom_torsion_site_symmetry_2
    _geom_torsion_site_symmetry_3
    _geom_torsion_site_symmetry_4
    _geom_torsion
    _geom_torsion_publ_flag
    C3 N1 C6 C5 . . . . 6.13(17) no
    C2 N1 C6 C5 . . . . 179.33(13) no
    C3 N1 C2 C1 . . . . 94.00(18) no
    C6 N1 C2 C1 . . . . -78.35(18) no
    C2 N1 C3 O3 . . . . 0.3(2) no
    C6 N1 C3 O3 . . . . 173.21(14) no
    C2 N1 C3 C4 . . . . -179.72(13) no
    C6 N1 C3 C4 . . . . -6.82(16) no
    C3 N1 C6 O4 . . . . -172.69(15) no
    C2 N1 C6 O4 . . . . 0.5(2) no
    C14 N2 C17 C16 . . . . 1.95(18) no
    C13 N2 C14 C15 . . . . 174.18(15) no
    C14 N2 C13 C12 . . . . 91.2(2) no
    C17 N2 C14 C15 . . . . -2.1(2) no
    C14 N2 C17 O8 . . . . -179.16(16) no
    C13 N2 C17 C16 . . . . -174.38(14) no
    C13 N2 C17 O8 . . . . 4.5(2) no
    C17 N2 C14 O7 . . . . 178.64(19) no
    C17 N2 C13 C12 . . . . -92.86(19) no
    C13 N2 C14 O7 . . . . -5.1(3) no
    O1 C1 C2 N1 . . . . 161.11(14) no
    O2 C1 C2 N1 . . . . -20.5(2) no
    N1 C3 C4 C9 . . . . 117.19(14) no
    O3 C3 C4 C9 . . . . -62.8(2) no
    N1 C3 C4 C5 . . . . 4.57(15) no
    O3 C3 C4 C5 . . . . -175.46(15) no
    C5 C4 C9 C10 . . . . 67.62(16) no
    C3 C4 C5 C6 . . . . -0.97(15) no
    C5 C4 C9 C8 . . . . -35.88(16) no
    C3 C4 C9 C8 . . . . -149.51(14) no
    C3 C4 C9 C10 . . . . -46.00(19) no
    C3 C4 C5 C7 . . . . 119.94(13) no
    C9 C4 C5 C6 . . . . -122.17(13) no
    C9 C4 C5 C7 . . . . -1.26(15) no
    C4 C5 C6 N1 . . . . -2.81(16) no
    C4 C5 C6 O4 . . . . 175.88(17) no
    C6 C5 C7 C11 . . . . 48.16(18) no
    C6 C5 C7 C8 . . . . 151.85(14) no
    C7 C5 C6 O4 . . . . 63.5(2) no
    C4 C5 C7 C11 . . . . -65.65(16) no
    C7 C5 C6 N1 . . . . -115.25(15) no
    C4 C5 C7 C8 . . . . 38.05(16) no
    C8 C7 C11 C10 . . . . -32.68(19) no
    C5 C7 C11 C10 . . . . 70.38(19) no
    C5 C7 C8 C9 . . . . -59.54(15) no
    C11 C7 C8 C9 . . . . 49.25(16) no
    C7 C8 C9 C4 . . . . 58.76(15) no
    C7 C8 C9 C10 . . . . -49.47(15) no
    C4 C9 C10 C11 . . . . -69.91(19) no
    C8 C9 C10 C11 . . . . 33.32(18) no
    C9 C10 C11 C7 . . . . -0.4(2) no
    O5 C12 C13 N2 . . . . 166.23(15) no
    O6 C12 C13 N2 . . . . -15.0(3) no
    O7 C14 C15 C16 . . . . -179.5(2) no
    N2 C14 C15 C16 . . . . 1.29(19) no
    N2 C14 C15 C20 . . . . -111.26(18) no
    O7 C14 C15 C20 . . . . 68.0(3) no
    C14 C15 C16 C17 . . . . -0.18(17) no
    C14 C15 C20 C21 . . . . 47.5(2) no
    C16 C15 C20 C19 . . . . 37.85(19) no
    C16 C15 C20 C21 . . . . -66.4(2) no
    C20 C15 C16 C18 . . . . -0.96(19) no
    C14 C15 C16 C18 . . . . -121.38(15) no
    C20 C15 C16 C17 . . . . 120.24(15) no
    C14 C15 C20 C19 . . . . 151.75(18) no
    C15 C16 C17 O8 . . . . -179.80(17) no
    C15 C16 C18 C22 . . . . 66.9(2) no
    C17 C16 C18 C19 . . . . -150.46(16) no
    C17 C16 C18 C22 . . . . -47.2(2) no
    C15 C16 C17 N2 . . . . -1.00(17) no
    C18 C16 C17 O8 . . . . -67.1(2) no
    C18 C16 C17 N2 . . . . 111.74(16) no
    C15 C16 C18 C19 . . . . -36.34(18) no
    C16 C18 C19 C20 . . . . 59.13(16) no
    C22 C18 C19 C20 . . . . -49.82(17) no
    C16 C18 C22 C21 . . . . -69.3(2) no
    C19 C18 C22 C21 . . . . 33.9(2) no
    C18 C19 C20 C15 . . . . -59.50(16) no
    C18 C19 C20 C21 . . . . 49.99(17) no
    C15 C20 C21 C22 . . . . 70.5(2) no
    C19 C20 C21 C22 . . . . -32.6(2) no
    C20 C21 C22 C18 . . . . -0.8(2) no
loop_
    _geom_hbond_atom_site_label_D
    _geom_hbond_atom_site_label_H
    _geom_hbond_atom_site_label_A
    _geom_hbond_site_symmetry_A
    _geom_hbond_distance_DH
    _geom_hbond_distance_HA
    _geom_hbond_distance_DA
    _geom_hbond_angle_DHA
    _geom_hbond_publ_flag
    O1 H1 O2 2_466 0.82 1.84 2.6504(18) 170 yes
    O5 H5A O3 2_576 0.82 1.86 2.6509(18) 163 yes
    C11 H11 O8 2_566 0.93 2.57 3.440(2) 156 yes
    C15 H15 O8 1_655 0.98 2.33 3.201(2) 147 yes
    C16 H16 O1 1_655 0.98 2.48 3.1473(19) 125 yes
_iucr_refine_instructions_details
;
TITL PS-Acid in P-1
CELL  0.71073   6.5060  11.8417  14.1794  104.385   97.905   99.549
ZERR     4.00   0.0003   0.0004   0.0005    0.002    0.002    0.002
LATT   1
SFAC  C    H    N    O
UNIT  44   44   4    16
MERG   2
OMIT   -3.00  52.00
FMAP   2
PLAN   10
SIZE   0.16   0.20   0.28
ACTA
LIST   4
BOND   $H
L.S.   13
TEMP   23.00
WGHT    0.045800    0.316400
EXTI    0.030514
FVAR       0.30831
MOLE   1
C1    1   -0.281568    0.640059    0.541668    11.00000    0.03515    0.04580 =
         0.03621    0.01895    0.00901    0.01197
C2    1   -0.117863    0.753958    0.579477    11.00000    0.04527    0.04336 =
         0.03341    0.01309    0.01134    0.00941
AFIX  23
H2A   2   -0.188211    0.819785    0.599281    11.00000   -1.20000
H2B   2   -0.024096    0.750747    0.637745    11.00000   -1.20000
AFIX   0
C3    1   -0.034871    0.843350    0.443530    11.00000    0.03495    0.02687 =
         0.03395    0.00769    0.00348    0.00485
C4    1    0.130997    0.844167    0.379647    11.00000    0.04128    0.03084 =
         0.04050    0.01249    0.01257    0.00610
AFIX  13
H4    2    0.216525    0.924642    0.392624    11.00000   -1.20000
AFIX   0
C5    1    0.267590    0.759255    0.407925    11.00000    0.03130    0.04543 =
         0.04132    0.01125    0.00728    0.00968
AFIX  13
H5    2    0.416245    0.800372    0.432413    11.00000   -1.20000
AFIX   0
C6    1    0.173789    0.717464    0.486854    11.00000    0.03683    0.04156 =
         0.03828    0.01166    0.00318    0.01296
C7    1    0.241969    0.661347    0.307614    11.00000    0.05812    0.04656 =
         0.04716    0.01160    0.02030    0.02352
AFIX  13
H7    2    0.346736    0.610490    0.304122    11.00000   -1.20000
AFIX   0
C8    1    0.242413    0.740102    0.236901    11.00000    0.06096    0.05353 =
         0.04406    0.01282    0.02275    0.01142
AFIX  23
H8A   2    0.219040    0.694838    0.167825    11.00000   -1.20000
H8B   2    0.369272    0.802474    0.253040    11.00000   -1.20000
AFIX   0
C9    1    0.047415    0.786681    0.266044    11.00000    0.06000    0.05907 =
         0.03614    0.01993    0.01261    0.02396
AFIX  13
H9    2   -0.006380    0.838597    0.228844    11.00000   -1.20000
AFIX   0
C10   1   -0.099928    0.671722    0.256729    11.00000    0.04778    0.07834 =
         0.03694   -0.00118    0.00354   -0.00066
AFIX  43
H10   2   -0.246584    0.655205    0.236818    11.00000   -1.20000
AFIX   0
C11   1    0.013567    0.598035    0.281535    11.00000    0.07909    0.04132 =
         0.04676   -0.00111    0.01953   -0.00508
AFIX  43
H11   2   -0.038443    0.520450    0.282713    11.00000   -1.20000
AFIX   0
N1    3    0.007380    0.776243    0.506664    11.00000    0.03290    0.03509 =
         0.03314    0.01244    0.00741    0.00766
O1    4   -0.351661    0.600845    0.609648    11.00000    0.05386    0.06642 =
         0.03561    0.02292    0.00564   -0.00855
AFIX 147
H1    2   -0.449733    0.543177    0.584522    11.00000   -1.50000
AFIX   0
O2    4   -0.341795    0.593224    0.451435    11.00000    0.05082    0.05256 =
         0.03329    0.01751    0.00727    0.00185
O3    4   -0.186072    0.892611    0.442818    11.00000    0.04526    0.04627 =
         0.05032    0.01952    0.01281    0.02150
O4    4    0.218959    0.645741    0.528621    11.00000    0.07264    0.06973 =
         0.06271    0.03678    0.01676    0.04007
MOLE    2
C12   1    0.405542    0.954135    0.716399    11.00000    0.04089    0.03426 =
         0.04950    0.01512    0.00413    0.00853
C13   1    0.439514    0.936047    0.818436    11.00000    0.07064    0.04785 =
         0.04935    0.01777    0.00844    0.02628
AFIX  23
H13A  2    0.522804    1.009136    0.865018    11.00000   -1.20000
H13B  2    0.302964    0.919944    0.838037    11.00000   -1.20000
AFIX   0
C14   1    0.763460    0.852934    0.849014    11.00000    0.04114    0.06302 =
         0.05688    0.03244    0.00475    0.00096
C15   1    0.808512    0.736029    0.857319    11.00000    0.04262    0.07652 =
         0.05333    0.03274    0.01834    0.02782
AFIX  13
H15   2    0.900482    0.707296    0.811507    11.00000   -1.20000
AFIX   0
C16   1    0.593663    0.652052    0.832481    11.00000    0.06153    0.04074 =
         0.03382    0.01064    0.01296    0.01918
AFIX  13
H16   2    0.585465    0.584664    0.774671    11.00000   -1.20000
AFIX   0
C17   1    0.436858    0.725310    0.811573    11.00000    0.04050    0.04512 =
         0.03506    0.01194    0.01025    0.00767
C18   1    0.584407    0.609360    0.928040    11.00000    0.08476    0.04832 =
         0.04694    0.02440    0.00912    0.00843
AFIX  13
H18   2    0.479452    0.536622    0.920808    11.00000   -1.20000
AFIX   0
C19   1    0.815461    0.602989    0.955584    11.00000    0.11135    0.07087 =
         0.05223    0.02706    0.01250    0.05300
AFIX  23
H19A  2    0.863939    0.550114    0.903268    11.00000   -1.20000
H19B  2    0.846530    0.582606    1.017436    11.00000   -1.20000
AFIX   0
C20   1    0.897458    0.734125    0.965260    11.00000    0.04959    0.08100 =
         0.05969    0.03069   -0.00061    0.02514
AFIX  13
H20   2    1.050700    0.763574    0.988171    11.00000   -1.20000
AFIX   0
C21   1    0.760208    0.790246    1.030669    11.00000    0.07957    0.06174 =
         0.03745    0.00941   -0.00247    0.02567
AFIX  43
H21   2    0.798465    0.864094    1.077796    11.00000   -1.20000
AFIX   0
C22   1    0.575700    0.716537    1.009668    11.00000    0.07792    0.08357 =
         0.04079    0.02807    0.02739    0.03167
AFIX  43
H22   2    0.459842    0.728346    1.039854    11.00000   -1.20000
AFIX   0
N2    3    0.545859    0.839741    0.824369    11.00000    0.04116    0.04105 =
         0.04845    0.02031    0.00400    0.01151
O5    4    0.268537    1.024270    0.712404    11.00000    0.07175    0.07068 =
         0.06325    0.03627    0.02044    0.04217
AFIX 147
H5A   2    0.260034    1.041207    0.659528    11.00000   -1.50000
AFIX   0
O6    4    0.490207    0.914014    0.650304    11.00000    0.06872    0.06564 =
         0.05448    0.02232    0.01896    0.03217
O7    4    0.886632    0.945866    0.861572    11.00000    0.06675    0.08690 =
         0.11803    0.05673   -0.00785   -0.02389
O8    4    0.246038    0.696047    0.788805    11.00000    0.03953    0.07416 =
         0.08415    0.02053    0.00546    0.00028
HKLF 4  1.0  1.00  0.00  0.00  0.00  1.00  0.00  0.00  0.00  1.00
REM  PS-Acid in P-1
REM R1 =  0.0400 for   3245 Fo > 4sig(Fo)  and  0.0500 for all   3985 data
REM    292 parameters refined using      0 restraints
END
WGHT      0.0458      0.3164
REM Highest difference peak  0.297,  deepest hole -0.205,  1-sigma level  0.034
Q1    1   0.8136  0.9805  0.9213  11.00000  0.05    0.30
Q2    1  -0.4449  0.5306  0.4344  11.00000  0.05    0.19
Q3    1   0.8588  0.7531  0.9154  11.00000  0.05    0.19
Q4    1   0.5806  0.6320  0.8766  11.00000  0.05    0.18
Q5    1   0.0920  0.8201  0.3249  11.00000  0.05    0.18
Q6    1   0.2474  0.7121  0.3629  11.00000  0.05    0.16
Q7    1   0.8699  0.9200  0.8385  11.00000  0.05    0.16
Q8    1   0.2147  0.8136  0.4034  11.00000  0.05    0.16
Q9    1   0.0418  0.8344  0.4024  11.00000  0.05    0.16
Q10   1   0.8008  0.7969  0.8811  11.00000  0.05    0.15
;
