# Supplementary material for: 2-(3,5-Dioxo-4-aza­tri­cyclo­[5.2.1.02,6]dec-8-en-4-yl)acetic acid
Source: Acta Crystallogr Sect E Struct Rep Online. 2013 Aug 10;69(Pt 9):o1404. doi: 10.1107/S1600536813021764 (PMC3884503; doi:10.1107/S1600536813021764)
Supplement: Supplementary file 2 [file e-69-o1404-Isup2.hkl]

# 
# h,k,l, Fc-squared, Fo-squared, sigma(Fo-squared) and status flag 
# 
data_I
_shelx_title ' PS-Acid in P-1' 
_shelx_refln_list_code          4 
_shelx_F_calc_maximum      121.94 
_exptl_crystal_F_000       464.00 
_reflns_d_resolution_high  0.8107 
 
loop_ 
 _symmetry_equiv_pos_as_xyz 
 'x, y, z' 
 '-x, -y, -z' 
 
_cell_length_a     6.5060 
_cell_length_b    11.8417 
_cell_length_c    14.1794 
_cell_angle_alpha 104.385 
_cell_angle_beta   97.905 
_cell_angle_gamma  99.549 
 
_shelx_F_squared_multiplier     1.000 
 
loop_ 
 _refln_index_h 
 _refln_index_k 
 _refln_index_l 
 _refln_F_squared_calc 
 _refln_F_squared_meas 
 _refln_F_squared_sigma 
 _refln_observed_status 
   1   0   0       47.53       43.70      0.68 o 
   2   0   0      697.76      697.06      9.79 o 
   3   0   0      323.44      325.82      5.41 o 
   4   0   0      259.41      261.91      4.69 o 
   5   0   0       79.62       82.24      2.75 o 
   6   0   0       55.92       55.70      4.16 o 
   7   0   0       14.08       13.97      1.92 o 
  -7   1   0       10.64       11.69      1.82 o 
  -6   1   0        5.66        4.71      1.11 o 
  -5   1   0      170.09      162.00      4.62 o 
  -4   1   0      107.78      102.12      2.28 o 
  -3   1   0       12.19       10.79      0.65 o 
  -2   1   0      498.45      469.32      5.74 o 
  -1   1   0      664.87      616.02      7.32 o 
   0   1   0       52.83       51.10      1.09 o 
   1   1   0      372.99      325.72      3.97 o 
   2   1   0      265.85      279.55      3.80 o 
   3   1   0     2425.33     2500.27     37.49 o 
   4   1   0       15.91       13.78      0.87 o 
   5   1   0       42.98       40.73      1.71 o 
   6   1   0        0.36       -0.79      1.00 o 
   7   1   0        1.16        1.22      1.23 o 
  -7   2   0        0.33        0.13      1.15 o 
  -6   2   0      127.59      121.99      3.95 o 
  -5   2   0       58.14       58.90      1.77 o 
  -4   2   0      610.85      631.18     13.52 o 
  -3   2   0     1062.31     1139.17     14.64 o 
  -2   2   0     3267.54     3161.01     39.26 o 
  -1   2   0     2159.53     1969.99     21.77 o 
   0   2   0     7505.44     7149.60    177.17 o 
   1   2   0     2038.30     1976.15     24.59 o 
   2   2   0      841.38      812.89     11.29 o 
   3   2   0     1501.22     1531.99     21.36 o 
   4   2   0        6.13        5.72      0.95 o 
   5   2   0      281.94      252.77      6.15 o 
   6   2   0        0.64        0.67      0.93 o 
   7   2   0       18.40       15.35      2.07 o 
  -7   3   0       12.28       13.03      1.57 o 
  -6   3   0       39.80       36.78      2.08 o 
  -5   3   0        0.44        0.37      0.66 o 
  -4   3   0       11.91        8.99      0.64 o 
  -3   3   0      292.43      316.30      4.71 o 
  -2   3   0     2722.86     2836.87     33.11 o 
  -1   3   0      712.07      742.32     10.07 o 
   0   3   0     2710.11     2713.54     34.36 o 
   1   3   0     5383.16     5339.52     88.05 o 
   2   3   0      372.15      367.31      5.33 o 
   3   3   0       84.82       98.83      1.95 o 
   4   3   0       74.68       73.71      2.12 o 
   5   3   0        3.04        5.63      1.05 o 
   6   3   0       70.08       69.72      2.81 o 
   7   3   0        2.29        0.88      1.30 o 
  -7   4   0        7.37        9.42      1.48 o 
  -6   4   0       89.25       98.53      4.87 o 
  -5   4   0      155.81      141.95      3.41 o 
  -4   4   0      381.05      393.85      6.57 o 
  -3   4   0      208.98      217.63      3.39 o 
  -2   4   0     1252.86     1217.92     15.24 o 
  -1   4   0       42.04       30.16      0.56 o 
   0   4   0      324.72      320.41      4.15 o 
   1   4   0     1757.95     1772.52     22.18 o 
   2   4   0      499.45      549.81      7.35 o 
   3   4   0      179.19      185.28      3.16 o 
   4   4   0       52.42       47.20      1.96 o 
   5   4   0       20.16       21.82      1.68 o 
   6   4   0        0.12       -0.46      1.02 o 
  -7   5   0        3.92        1.77      1.11 o 
  -6   5   0        2.65        2.93      0.94 o 
  -5   5   0      171.45      170.74      6.53 o 
  -4   5   0       25.70       28.52      1.11 o 
  -3   5   0      628.00      625.40      8.81 o 
  -2   5   0     1158.56     1333.80     16.65 o 
  -1   5   0       50.07       64.32      1.35 o 
   0   5   0      169.58      190.69      2.40 o 
   1   5   0       21.62       26.38      0.67 o 
   2   5   0      348.83      386.89      5.37 o 
   3   5   0      906.51      922.79     13.33 o 
   4   5   0       32.03       26.92      1.64 o 
   5   5   0      152.12      144.66      4.21 o 
   6   5   0       35.96       36.87      2.69 o 
  -7   6   0        3.04        3.36      1.36 o 
  -6   6   0      233.11      215.92      5.48 o 
  -5   6   0       27.30       20.67      1.25 o 
  -4   6   0      139.17      148.18      2.61 o 
  -3   6   0       91.76       98.99      1.76 o 
  -2   6   0      285.01      270.33      3.53 o 
  -1   6   0      305.93      289.02      5.61 o 
   0   6   0      554.45      546.16      7.77 o 
   1   6   0       74.29       89.16      1.82 o 
   2   6   0        2.28        1.59      0.37 o 
   3   6   0        4.25        5.07      0.63 o 
   4   6   0        9.50        8.40      1.30 o 
   5   6   0        4.01        3.05      0.89 o 
   6   6   0        0.08       -1.06      1.37 o 
  -7   7   0        0.02        0.15      1.21 o 
  -6   7   0        6.53        7.80      1.84 o 
  -5   7   0      145.42      145.24      3.80 o 
  -4   7   0        0.25        1.01      0.40 o 
  -3   7   0       79.51       79.10      1.65 o 
  -2   7   0       32.49       39.39      0.87 o 
  -1   7   0      186.21      197.16      4.70 o 
   0   7   0        0.03        0.19      0.26 o 
   1   7   0      126.92      129.22      2.98 o 
   2   7   0       49.05       53.19      1.23 o 
   3   7   0        4.20        3.12      0.73 o 
   4   7   0       23.40       16.12      1.31 o 
   5   7   0       26.66       21.05      5.79 o 
  -7   8   0        9.90       14.30      1.92 o 
  -6   8   0       16.10       14.36      3.31 o 
  -5   8   0      111.42       98.28      3.68 o 
  -4   8   0       67.47       59.59      1.78 o 
  -3   8   0        7.74        8.29      0.53 o 
  -2   8   0      329.26      348.68      5.41 o 
  -1   8   0      255.79      246.43      5.82 o 
   0   8   0       70.31       76.99      1.51 o 
   1   8   0        4.92        5.73      0.38 o 
   2   8   0        0.53        0.03      0.40 o 
   3   8   0        2.46        6.14      1.05 o 
   4   8   0        9.44        8.59      1.24 o 
   5   8   0        1.76        4.00      1.17 o 
  -7   9   0        1.90        1.22      1.30 o 
  -6   9   0       11.36        7.09      1.41 o 
  -5   9   0       12.34       11.20      1.37 o 
  -4   9   0      158.22      159.13      5.20 o 
  -3   9   0       60.10       52.81      1.43 o 
  -2   9   0       34.43       32.30      0.84 o 
  -1   9   0      101.49      102.72      3.00 o 
   0   9   0      207.53      203.35      3.10 o 
   1   9   0       50.19       48.60      1.16 o 
   2   9   0       74.93       71.80      2.47 o 
   3   9   0        1.13        0.25      0.83 o 
   4   9   0       22.76       20.76      1.79 o 
  -6  10   0       39.32       46.11      3.53 o 
  -5  10   0        0.43       -0.62      0.81 o 
  -4  10   0       24.79       19.23      1.39 o 
  -3  10   0        0.42        2.54      0.70 o 
  -2  10   0        1.10        0.90      0.36 o 
  -1  10   0        6.09        5.99      0.49 o 
   0  10   0       46.28       46.32      1.33 o 
   1  10   0       17.41       15.97      1.43 o 
   2  10   0        0.81        2.80      1.18 o 
   3  10   0       15.45       13.14      1.39 o 
   4  10   0        7.05        9.50      1.52 o 
  -6  11   0        0.38        1.37      1.68 o 
  -5  11   0        0.21        0.13      1.00 o 
  -4  11   0       12.69       13.67      1.23 o 
  -3  11   0      368.39      385.28      9.33 o 
  -2  11   0       21.79       22.33      1.00 o 
  -1  11   0        1.31        1.91      0.31 o 
   0  11   0       21.17       23.64      1.15 o 
   1  11   0       63.54       65.48      2.22 o 
   2  11   0        0.05        0.40      0.71 o 
   3  11   0        3.38        1.31      0.99 o 
  -5  12   0       12.54       15.36      1.53 o 
  -4  12   0        5.01        3.27      0.81 o 
  -3  12   0        3.55        2.45      1.00 o 
  -2  12   0        2.63        3.01      0.95 o 
  -1  12   0        1.37        0.75      0.66 o 
   0  12   0       19.57       20.61      0.99 o 
   1  12   0        0.84        0.11      0.66 o 
   2  12   0        0.10        0.05      0.81 o 
  -4  13   0        0.99        3.16      1.26 o 
  -3  13   0       47.89       45.78      2.63 o 
  -2  13   0       49.73       49.37      1.96 o 
  -1  13   0       38.49       37.52      1.74 o 
   0  13   0        2.03        1.52      1.16 o 
   1  13   0        0.60        0.21      1.16 o 
  -2  14   0        0.16        0.95      0.95 o 
  -1  14   0        0.08       -0.11      0.95 o 
   0 -14   1        0.86        0.95      1.05 o 
   1 -14   1        4.87        4.76      0.81 o 
   2 -14   1       12.01       17.09      2.42 o 
   3 -14   1        0.33       -0.74      0.84 o 
  -1 -13   1        0.35       -0.68      1.05 o 
   0 -13   1       33.44       37.90      1.69 o 
   1 -13   1       48.68       47.75      3.74 o 
   2 -13   1       16.62       17.96      1.03 o 
   3 -13   1       53.63       46.73      1.96 o 
   4 -13   1        0.03        0.53      1.16 o 
  -2 -12   1        6.53        6.47      0.97 o 
  -1 -12   1       48.49       46.98      1.86 o 
   0 -12   1       26.34       28.75      1.38 o 
   1 -12   1       17.19       16.44      0.93 o 
   2 -12   1       24.64       28.46      1.95 o 
   3 -12   1       20.93       15.79      1.11 o 
   4 -12   1        4.45        2.84      1.16 o 
   5 -12   1        0.26       -0.47      1.53 o 
  -3 -11   1        8.87        7.78      1.20 o 
  -2 -11   1        2.19        0.33      0.97 o 
  -1 -11   1       30.90       26.38      1.37 o 
   0 -11   1        2.68        2.08      0.44 o 
   3 -11   1      177.02      174.57      4.72 o 
   4 -11   1        1.10        1.42      0.78 o 
   5 -11   1        0.17       -1.06      1.00 o 
   6 -11   1        0.42        0.24      1.03 o 
  -4 -10   1        0.82        0.26      0.98 o 
  -3 -10   1       54.18       51.55      2.37 o 
  -2 -10   1       18.82       18.81      1.36 o 
  -1 -10   1        5.26        5.59      0.74 o 
   0 -10   1       81.55       76.81      1.95 o 
   2 -10   1       25.48       26.10      1.26 o 
   3 -10   1       33.99       36.47      1.97 o 
   4 -10   1        2.93        4.85      0.78 o 
   5 -10   1       50.23       43.07      3.79 o 
   6 -10   1       30.74       30.87      2.31 o 
  -5  -9   1       20.42       21.30      2.01 o 
  -4  -9   1       26.44       24.82      1.88 o 
  -3  -9   1       32.77       31.23      1.87 o 
  -2  -9   1        1.08        1.45      0.59 o 
  -1  -9   1       34.55       34.69      1.24 o 
   0  -9   1      113.61      104.37      2.03 o 
   1  -9   1      145.76      160.36      7.90 o 
   2  -9   1      116.45      117.46      2.49 o 
   3  -9   1        6.43        6.97      0.56 o 
   4  -9   1      248.55      228.07      5.23 o 
   5  -9   1       23.08       19.05      1.64 o 
   6  -9   1       10.96       10.92      1.56 o 
   7  -9   1        1.36        1.39      1.36 o 
  -5  -8   1       43.03       40.69      2.69 o 
  -4  -8   1       14.70       11.97      1.38 o 
  -3  -8   1       45.15       47.65      3.96 o 
  -2  -8   1      107.01      105.78      2.34 o 
  -1  -8   1        0.38        0.41      0.26 o 
   0  -8   1       10.73        7.69      0.60 o 
   1  -8   1      230.22      252.64     10.97 o 
   2  -8   1      464.39      470.94      9.09 o 
   3  -8   1        0.01        0.19      0.24 o 
   4  -8   1      177.91      182.57      3.86 o 
   5  -8   1        9.37        5.82      1.18 o 
   6  -8   1       42.63       35.19      2.49 o 
   7  -8   1        0.04        1.31      1.79 o 
  -6  -7   1        8.78        5.53      1.45 o 
  -5  -7   1       47.37       47.50      4.38 o 
  -4  -7   1       66.72       59.80      2.18 o 
  -3  -7   1        3.40        2.16      0.66 o 
  -2  -7   1        1.31        1.11      0.37 o 
  -1  -7   1      197.94      197.81      2.83 o 
   0  -7   1       88.15       91.68      2.18 o 
   1  -7   1        6.35        2.00      1.16 o 
   2  -7   1        4.26        2.61      0.26 o 
   3  -7   1        2.62        1.24      0.46 o 
   4  -7   1      391.67      391.02      7.15 o 
   5  -7   1        8.14        8.72      1.05 o 
   6  -7   1       10.02        6.97      1.37 o 
   7  -7   1        0.32       -1.36      1.21 o 
  -6  -6   1        0.12        0.18      1.04 o 
  -5  -6   1        5.61        6.68      1.10 o 
  -4  -6   1      239.22      216.44      4.85 o 
  -3  -6   1       42.59       42.14      1.44 o 
  -2  -6   1      123.81      145.99      2.36 o 
  -1  -6   1      575.46      579.82      9.67 o 
   0  -6   1        1.44        2.21      1.26 o 
   1  -6   1       19.70       29.37      1.66 o 
   2  -6   1     1070.60     1131.98     14.10 o 
   3  -6   1      143.47      145.03      2.70 o 
   4  -6   1       71.49       71.18      2.69 o 
   5  -6   1       29.38       22.83      1.32 o 
   6  -6   1      241.22      234.00      5.85 o 
   7  -6   1        1.26        1.00      1.26 o 
  -6  -5   1        1.62        3.09      1.08 o 
  -5  -5   1        5.66        7.32      1.15 o 
  -4  -5   1      289.77      276.61      6.41 o 
  -3  -5   1      320.36      298.44      6.06 o 
  -2  -5   1        1.40        1.11      0.35 o 
  -1  -5   1      509.99      505.29      5.87 o 
   0  -5   1        0.00        0.15      0.21 o 
   1  -5   1        3.91        6.26      0.29 o 
   2  -5   1      477.44      497.41      6.89 o 
   3  -5   1     2919.96     3184.75     42.93 o 
   4  -5   1        3.32        1.37      0.50 o 
   5  -5   1        0.01       -0.41      0.58 o 
   6  -5   1       33.77       30.79      1.92 o 
   7  -5   1        1.33        0.93      0.95 o 
  -7  -4   1        1.17        0.53      1.36 o 
  -6  -4   1        0.78       -0.77      0.85 o 
  -5  -4   1        6.42        4.19      1.03 o 
  -4  -4   1       12.91       12.33      1.13 o 
  -3  -4   1      141.73      138.89      2.50 o 
  -2  -4   1      830.58      852.31     11.12 o 
  -1  -4   1      237.08      237.97      3.03 o 
   0  -4   1     3553.67     3547.52     58.81 o 
   1  -4   1       40.44       39.17      1.00 o 
   2  -4   1      424.64      476.13      6.56 o 
   3  -4   1      131.96      134.04      2.27 o 
   4  -4   1       10.20       16.35      0.91 o 
   5  -4   1        0.11       -0.03      0.62 o 
   6  -4   1        0.75        0.49      0.87 o 
   7  -4   1       15.50       15.87      1.61 o 
  -7  -3   1       42.37       45.56      3.25 o 
  -6  -3   1       23.19       21.21      1.76 o 
  -5  -3   1      102.76       99.37      3.76 o 
  -4  -3   1        4.31        7.13      0.79 o 
  -3  -3   1      104.22      117.53      2.19 o 
  -2  -3   1      578.50      560.77      7.91 o 
  -1  -3   1       54.04       44.54      0.67 o 
   0  -3   1     1001.26      971.50     14.55 o 
   1  -3   1      598.57      618.13     10.21 o 
   2  -3   1     3783.98     3857.55     48.13 o 
   3  -3   1       31.24       42.60      0.93 o 
   4  -3   1      296.41      270.66      4.34 o 
   5  -3   1      125.09      132.25      5.34 o 
   6  -3   1       75.46       67.20      2.64 o 
   7  -3   1       15.43       15.09      1.66 o 
  -7  -2   1       32.52       35.75      2.93 o 
  -6  -2   1       45.15       34.72      3.35 o 
  -5  -2   1       20.03       12.40      2.80 o 
  -4  -2   1       34.17       26.73      1.18 o 
  -3  -2   1        1.64        2.39      0.45 o 
  -2  -2   1     2668.41     2654.74     33.37 o 
  -1  -2   1        0.01       -0.23      0.15 o 
   0  -2   1      107.35      101.31      1.66 o 
   1  -2   1     4453.05     4218.77     52.62 o 
   2  -2   1        8.09        6.50      0.43 o 
   3  -2   1      130.16      117.69      2.06 o 
   4  -2   1      541.29      536.20     12.66 o 
   5  -2   1        6.12        6.04      0.74 o 
   6  -2   1       12.43       10.70      1.33 o 
   7  -2   1        0.11       -1.50      1.00 o 
  -7  -1   1        0.26       -0.59      1.15 o 
  -6  -1   1       22.89       14.26      1.78 o 
  -5  -1   1       80.13       85.40      2.46 o 
  -4  -1   1      180.44      198.35      4.14 o 
  -3  -1   1       22.19       18.31      0.94 o 
  -2  -1   1       44.49       39.74      0.98 o 
  -1  -1   1    14869.65    13764.60    488.73 o 
   0  -1   1      438.01      419.18      4.90 o 
   1  -1   1        0.03        0.38      0.11 o 
   2  -1   1      452.51      424.72      5.57 o 
   3  -1   1       14.91       15.28      0.73 o 
   4  -1   1      629.49      680.64     12.24 o 
   5  -1   1       37.13       36.46      2.87 o 
   6  -1   1        0.00       -0.43      0.88 o 
   7  -1   1        5.88        4.85      1.45 o 
  -7   0   1        2.15        0.30      1.23 o 
  -6   0   1      121.03      130.60      4.00 o 
  -5   0   1       17.14       18.60      1.37 o 
  -4   0   1       48.09       57.03      1.61 o 
  -3   0   1      203.32      195.92      3.50 o 
  -2   0   1     1648.14     1641.28     17.37 o 
  -1   0   1       24.53       24.88      0.42 o 
   0   0   1     2025.09     1976.53     44.30 o 
   1   0   1     3542.01     3300.87     36.41 o 
   2   0   1        0.17        0.02      0.22 o 
   3   0   1      794.66      798.42     13.79 o 
   4   0   1       74.36       66.65      1.76 o 
   5   0   1        4.85        5.33      1.03 o 
   6   0   1      138.89      123.85      4.73 o 
   7   0   1        1.73        2.18      1.37 o 
  -7   1   1       23.93       19.13      2.12 o 
  -6   1   1        1.88        1.38      0.96 o 
  -5   1   1       28.37       27.06      1.40 o 
  -4   1   1      164.15      173.41      3.34 o 
  -3   1   1     1113.51     1156.52     16.18 o 
  -2   1   1      440.09      387.45      4.53 o 
  -1   1   1     4247.01     4260.34     47.93 o 
   0   1   1      373.24      310.29      3.34 o 
   1   1   1      636.61      587.08      6.59 o 
   2   1   1     4466.44     4636.81     53.73 o 
   3   1   1      795.12      779.04     13.51 o 
   4   1   1       74.18       79.03      2.05 o 
   5   1   1      114.11      100.57      3.15 o 
   6   1   1       25.82       27.81      3.31 o 
   7   1   1        0.38        1.06      1.24 o 
  -7   2   1        9.71        7.93      1.54 o 
  -6   2   1       12.92       11.98      1.33 o 
  -5   2   1        9.46       11.00      0.89 o 
  -4   2   1      265.09      280.85      4.91 o 
  -3   2   1      320.48      312.88      4.35 o 
  -2   2   1     1434.45     1444.05     16.95 o 
  -1   2   1       36.54       42.30      0.64 o 
   0   2   1       74.89       73.20      0.84 o 
   1   2   1     4950.61     4773.34     63.82 o 
   2   2   1       12.19        8.38      0.49 o 
   3   2   1       10.61       15.64      0.91 o 
   4   2   1      316.05      339.64      6.53 o 
   5   2   1       81.56       88.23      3.72 o 
   6   2   1       92.33       73.72      3.57 o 
   7   2   1       41.71       45.31      3.37 o 
  -7   3   1        1.76        3.28      1.06 o 
  -6   3   1       51.53       43.83      3.31 o 
  -5   3   1        0.28       -0.77      0.85 o 
  -4   3   1      167.92      184.41      3.17 o 
  -3   3   1      102.77       99.46      1.68 o 
  -2   3   1     1452.64     1417.09     15.76 o 
  -1   3   1       21.18       14.51      0.50 o 
   0   3   1      268.04      234.34      2.73 o 
   1   3   1     6476.31     6617.59     78.40 o 
   2   3   1       27.27       34.43      0.92 o 
   3   3   1       32.69       29.03      1.42 o 
   4   3   1        2.81        2.16      0.64 o 
   5   3   1       49.51       41.88      3.94 o 
   6   3   1        9.84       15.40      1.56 o 
   7   3   1       11.82       16.64      2.53 o 
  -7   4   1        5.40        5.57      1.61 o 
  -6   4   1       79.60       81.91      2.89 o 
  -5   4   1      194.17      191.79      5.11 o 
  -4   4   1       68.91       64.54      1.66 o 
  -3   4   1        6.26        4.30      0.46 o 
  -2   4   1      126.12      138.24      1.88 o 
  -1   4   1       71.34       64.22      1.21 o 
   0   4   1        1.90        1.40      0.22 o 
   1   4   1        0.68        0.50      0.36 o 
   2   4   1     1619.85     1738.99     23.84 o 
   3   4   1       38.96       36.99      1.31 o 
   4   4   1       96.92       96.41      2.99 o 
   5   4   1       12.27       15.80      1.45 o 
   6   4   1        0.05        0.51      0.97 o 
  -7   5   1        4.43        3.56      1.17 o 
  -6   5   1        0.88       -0.48      0.77 o 
  -5   5   1       53.41       54.43      2.52 o 
  -4   5   1      441.64      446.38      7.33 o 
  -3   5   1       14.01       15.69      0.64 o 
  -2   5   1      431.01      426.90      6.49 o 
  -1   5   1        5.74        5.59      0.22 o 
   0   5   1      388.13      352.82      4.68 o 
   1   5   1      305.99      342.59      5.01 o 
   2   5   1      379.88      391.98      5.86 o 
   3   5   1      279.62      283.90      5.11 o 
   4   5   1       48.36       56.12      2.22 o 
   5   5   1        1.67        0.37      0.88 o 
   6   5   1        2.39        1.54      1.05 o 
  -7   6   1        0.37       -0.39      1.21 o 
  -6   6   1       32.70       31.91      2.34 o 
  -5   6   1        1.80        1.34      0.63 o 
  -4   6   1       14.62       19.13      0.84 o 
  -3   6   1      205.23      220.91      3.42 o 
  -2   6   1      113.66      116.73      2.07 o 
  -1   6   1       90.18       88.86      1.15 o 
   0   6   1       73.63       69.50      1.05 o 
   1   6   1        5.98        8.63      0.52 o 
   2   6   1        0.89        0.93      0.40 o 
   3   6   1        6.57        6.14      0.79 o 
   4   6   1      346.55      356.18      7.24 o 
   5   6   1       13.85       16.98      1.43 o 
   6   6   1        2.59        0.75      1.12 o 
  -7   7   1        1.67        2.95      1.37 o 
  -6   7   1       12.37       11.59      2.21 o 
  -5   7   1      194.62      180.23      4.45 o 
  -4   7   1        3.30        2.05      0.44 o 
  -3   7   1        0.04       -0.15      0.27 o 
  -2   7   1        0.89        1.93      0.21 o 
  -1   7   1       16.16       13.36      0.76 o 
   0   7   1       55.71       55.30      0.98 o 
   1   7   1       29.13       23.68      0.72 o 
   2   7   1        0.49        0.53      0.39 o 
   3   7   1       19.74       16.84      1.26 o 
   4   7   1       39.56       32.79      4.08 o 
   5   7   1       12.93       13.75      1.64 o 
  -7   8   1        3.16        1.31      1.26 o 
  -6   8   1        0.09        0.27      1.00 o 
  -5   8   1       46.87       46.88      2.45 o 
  -4   8   1      194.97      182.24      5.69 o 
  -3   8   1       64.38       69.34      1.36 o 
  -2   8   1      281.33      257.75      4.16 o 
  -1   8   1       72.43       83.57      1.69 o 
   0   8   1      197.12      198.46      2.81 o 
   1   8   1       75.84       77.04      1.33 o 
   2   8   1        0.48        0.38      0.51 o 
   3   8   1        5.80        4.89      0.99 o 
   4   8   1       36.05       43.40      2.31 o 
   5   8   1        0.38        1.32      1.21 o 
  -7   9   1        9.59        9.73      1.75 o 
  -6   9   1       19.40       22.45      2.04 o 
  -5   9   1       26.31       27.69      1.97 o 
  -4   9   1        0.94        1.13      0.83 o 
  -3   9   1       38.05       36.76      1.39 o 
  -2   9   1      306.26      312.49      4.96 o 
  -1   9   1        0.55        0.34      0.33 o 
   0   9   1       40.76       37.39      1.24 o 
   1   9   1        8.02        8.92      0.67 o 
   2   9   1        5.26        6.72      0.98 o 
   3   9   1        5.09        3.50      0.96 o 
   4   9   1        1.47        1.85      1.14 o 
  -6  10   1       12.96       17.56      1.82 o 
  -5  10   1        0.09        0.83      1.42 o 
  -4  10   1      248.30      220.39      6.18 o 
  -3  10   1        1.75        1.91      0.77 o 
  -2  10   1       72.76       69.41      1.86 o 
  -1  10   1       90.44       90.45      2.22 o 
   0  10   1      124.34      118.72      2.76 o 
   1  10   1       88.94      100.13      2.51 o 
   2  10   1       37.51       34.60      1.80 o 
   3  10   1       10.56       11.13      2.89 o 
   4  10   1        0.52        0.82      1.14 o 
  -6  11   1        0.40        2.01      1.11 o 
  -5  11   1        0.42       -0.65      0.78 o 
  -4  11   1        2.06        4.91      0.89 o 
  -3  11   1       94.17       91.19      2.46 o 
  -2  11   1       78.52       80.77      2.10 o 
  -1  11   1       15.44       13.54      0.80 o 
   0  11   1       20.08       18.63      0.90 o 
   1  11   1        0.15        0.87      0.70 o 
   2  11   1       60.57       59.47      2.84 o 
   3  11   1        3.67        3.98      2.21 o 
  -5  12   1       15.05       17.26      1.56 o 
  -4  12   1        2.25        2.35      0.81 o 
  -3  12   1        0.93        0.99      0.81 o 
  -2  12   1       42.76       45.94      4.21 o 
  -1  12   1        0.48        1.85      0.76 o 
   0  12   1        8.58        6.50      1.42 o 
   1  12   1       32.22       27.82      4.37 o 
   2  12   1        0.25       -0.29      0.81 o 
  -4  13   1        2.24        0.63      1.26 o 
  -3  13   1        0.02        1.68      1.16 o 
  -2  13   1       77.90       86.53      4.11 o 
  -1  13   1       23.21       24.41      2.10 o 
   0  13   1        4.57        3.58      1.37 o 
   1  13   1        1.57        0.68      0.93 o 
   0 -14   2        4.32        3.04      1.26 o 
   1 -14   2        2.27        0.45      0.58 o 
   3 -14   2       11.31       13.44      1.03 o 
  -2 -13   2        3.83        4.26      1.34 o 
  -1 -13   2        7.09        3.79      1.20 o 
   0 -13   2       15.16       14.17      1.40 o 
   3 -13   2       16.28       15.50      1.16 o 
   4 -13   2        0.05       -1.16      1.05 o 
  -3 -12   2        9.58        6.97      1.44 o 
  -2 -12   2        7.15        4.01      0.90 o 
  -1 -12   2        2.19        2.27      0.67 o 
   0 -12   2       29.01       25.27      1.48 o 
   3 -12   2        6.81        4.89      0.73 o 
   4 -12   2       12.49       11.05      1.58 o 
   5 -12   2        3.09        3.05      1.42 o 
  -3 -11   2       15.20       13.87      2.48 o 
  -2 -11   2        0.01       -0.72      0.65 o 
  -1 -11   2        0.68       -0.43      0.49 o 
   0 -11   2        7.17        5.67      0.46 o 
   3 -11   2        2.27        2.81      0.51 o 
   4 -11   2       30.48       26.43      1.79 o 
   5 -11   2        0.36        0.05      1.00 o 
   6 -11   2        1.72        2.52      1.16 o 
  -4 -10   2        0.02        1.35      0.98 o 
  -3 -10   2        0.67        0.76      0.80 o 
  -2 -10   2       46.51       60.85      2.28 o 
  -1 -10   2       78.54       79.95      2.05 o 
   0 -10   2       12.48       11.17      0.85 o 
   1 -10   2      144.54      131.69      7.27 o 
   3 -10   2       11.37       13.10      0.78 o 
   4 -10   2        8.42        5.45      1.24 o 
   5 -10   2        5.30        5.08      1.11 o 
   6 -10   2       78.81       86.36      3.68 o 
  -5  -9   2        0.15        2.01      1.15 o 
  -4  -9   2       12.68        9.52      1.32 o 
  -3  -9   2       14.85       19.25      2.73 o 
  -2  -9   2        5.85        1.59      0.61 o 
  -1  -9   2        0.05       -0.31      0.43 o 
   0  -9   2       73.26       80.73      3.20 o 
   1  -9   2      167.25      179.58      8.75 o 
   2  -9   2       71.66       72.29      2.47 o 
   3  -9   2        1.13        2.06      0.45 o 
   4  -9   2      266.54      253.20      5.72 o 
   5  -9   2       10.33        8.71      1.42 o 
   6  -9   2        2.63        5.56      1.33 o 
  -5  -8   2        3.37        2.21      1.12 o 
  -4  -8   2       25.65       28.20      3.18 o 
  -3  -8   2      331.03      315.64      7.51 o 
  -2  -8   2       78.38       81.08      1.71 o 
  -1  -8   2        9.68       12.50      0.54 o 
   0  -8   2     1260.48     1289.29     27.30 o 
   1  -8   2        1.96        0.74      1.16 o 
   2  -8   2        8.97       10.28      0.54 o 
   3  -8   2       24.42       25.82      0.71 o 
   4  -8   2      136.14      133.73      3.31 o 
   5  -8   2       32.03       31.66      2.47 o 
   6  -8   2        1.79        2.70      1.18 o 
   7  -8   2        4.90        6.28      1.63 o 
  -6  -7   2        0.66       -0.29      1.44 o 
  -5  -7   2        6.44       10.37      1.46 o 
  -4  -7   2      101.78       95.16      2.81 o 
  -3  -7   2       34.96       35.62      1.52 o 
  -2  -7   2      176.15      190.99      2.94 o 
  -1  -7   2      240.30      253.76      3.65 o 
   0  -7   2       34.33       39.65      1.10 o 
   1  -7   2      733.05      735.70     27.30 o 
   2  -7   2      414.43      397.96      6.08 o 
   3  -7   2       20.67       15.88      0.69 o 
   4  -7   2      251.49      261.99      4.24 o 
   5  -7   2      139.97      126.80      3.46 o 
   6  -7   2       10.92       12.18      1.63 o 
   7  -7   2        8.56       11.54      2.79 o 
  -6  -6   2        0.00       -0.96      0.97 o 
  -5  -6   2       48.87       57.14      2.31 o 
  -4  -6   2        4.35        3.62      0.88 o 
  -3  -6   2        0.72        0.97      0.52 o 
  -2  -6   2       51.26       46.69      1.21 o 
  -1  -6   2        0.35       -0.24      0.16 o 
   0  -6   2      879.18      901.41     18.76 o 
   1  -6   2       69.50       63.40      4.00 o 
   2  -6   2      863.71      914.16     12.27 o 
   3  -6   2       88.96       88.49      1.62 o 
   4  -6   2       15.07       18.05      0.83 o 
   5  -6   2      185.07      178.83      4.01 o 
   6  -6   2        2.72        1.19      0.91 o 
   7  -6   2        8.37       11.78      1.93 o 
  -6  -5   2        3.14        3.51      1.11 o 
  -5  -5   2        2.75        0.76      0.86 o 
  -4  -5   2       50.67       56.08      2.14 o 
  -3  -5   2       33.25       34.40      1.30 o 
  -2  -5   2      488.27      518.96      7.00 o 
  -1  -5   2      182.48      192.50      2.51 o 
   0  -5   2      130.46      142.24      2.45 o 
   1  -5   2       83.44       83.96      1.89 o 
   2  -5   2      352.72      334.37      4.66 o 
   3  -5   2      707.35      749.83     11.42 o 
   4  -5   2        3.53        3.10      0.58 o 
   5  -5   2       29.06       26.05      1.43 o 
   6  -5   2        1.12        1.67      0.92 o 
   7  -5   2        8.69        8.42      1.69 o 
  -7  -4   2       10.36       15.24      3.05 o 
  -6  -4   2        4.03        3.45      1.11 o 
  -5  -4   2      202.97      193.43      5.07 o 
  -4  -4   2       91.47       80.35      2.57 o 
  -3  -4   2       13.25       17.33      0.97 o 
  -2  -4   2      914.23      923.71     11.99 o 
  -1  -4   2      290.21      283.43      3.23 o 
   0  -4   2      126.05      134.51      2.30 o 
   1  -4   2      412.24      421.16      5.81 o 
   2  -4   2       71.39       84.94      1.31 o 
   3  -4   2       59.97       68.55      1.50 o 
   4  -4   2      911.56      910.96     15.80 o 
   5  -4   2      175.73      175.96      4.02 o 
   6  -4   2       41.01       44.55      2.28 o 
   7  -4   2        0.01        0.64      0.96 o 
  -7  -3   2       41.52       48.75      3.43 o 
  -6  -3   2        2.66        2.36      1.04 o 
  -5  -3   2        1.31        2.47      0.87 o 
  -4  -3   2      101.71       96.91      2.47 o 
  -3  -3   2        5.57        7.23      0.58 o 
  -2  -3   2      559.99      611.36      8.00 o 
  -1  -3   2      148.20      139.40      1.67 o 
   0  -3   2      140.85      124.79      1.89 o 
   1  -3   2      158.18      131.66      1.70 o 
   2  -3   2      228.58      232.65      2.94 o 
   3  -3   2      150.56      182.21      3.16 o 
   4  -3   2      367.67      400.91      6.08 o 
   5  -3   2        2.19        3.01      0.75 o 
   6  -3   2       68.51       74.21      3.80 o 
   7  -3   2       77.78       76.60      3.54 o 
  -7  -2   2       76.55       87.58      4.20 o 
  -6  -2   2      134.15      129.57      3.97 o 
  -5  -2   2        0.00       -0.59      0.59 o 
  -4  -2   2       47.55       47.76      1.48 o 
  -3  -2   2      186.35      207.41      3.39 o 
  -2  -2   2     1651.04     1728.86     20.50 o 
  -1  -2   2     2666.09     2622.82     28.72 o 
   0  -2   2      190.15      186.64      2.07 o 
   1  -2   2      797.98      720.45      8.01 o 
   2  -2   2       66.40       70.44      1.11 o 
   3  -2   2       30.04       27.67      0.84 o 
   4  -2   2      190.07      173.68      3.29 o 
   5  -2   2       42.88       47.11      1.87 o 
   6  -2   2       82.74       90.85      3.17 o 
   7  -2   2        4.88        4.51      1.45 o 
  -7  -1   2       11.68       10.01      1.84 o 
  -6  -1   2       14.97        8.95      1.27 o 
  -5  -1   2       21.13       18.47      1.22 o 
  -4  -1   2       32.21       39.59      1.32 o 
  -3  -1   2      178.85      211.49      3.75 o 
  -2  -1   2      216.05      207.83      2.61 o 
  -1  -1   2      475.12      459.59      4.97 o 
   0  -1   2     1080.53     1103.74     11.11 o 
   1  -1   2     4955.72     4937.82     58.01 o 
   2  -1   2      104.25      108.72      1.57 o 
   3  -1   2       29.35       28.36      1.10 o 
   4  -1   2       38.06       47.53      1.94 o 
   5  -1   2      138.58      136.97      3.31 o 
   6  -1   2        4.62        5.23      1.13 o 
   7  -1   2        1.68        0.11      1.14 o 
  -7   0   2       21.83       21.69      2.29 o 
  -6   0   2      336.86      335.07      7.87 o 
  -5   0   2       32.42       39.01      1.62 o 
  -4   0   2      508.88      550.34      8.95 o 
  -3   0   2       26.46       33.61      1.51 o 
  -2   0   2       25.15       30.81      0.62 o 
  -1   0   2     1545.86     1567.40     17.32 o 
   0   0   2       64.15       77.47      0.96 o 
   1   0   2      205.75      167.64      2.16 o 
   2   0   2      727.24      713.44      9.83 o 
   3   0   2      115.52      113.04      2.53 o 
   4   0   2        2.62        3.25      0.65 o 
   5   0   2        5.44        7.81      0.92 o 
   6   0   2       35.01       34.66      3.84 o 
   7   0   2        4.86        9.07      2.58 o 
  -7   1   2       23.73       24.67      2.53 o 
  -6   1   2       52.39       55.58      2.83 o 
  -5   1   2       91.09       79.49      3.25 o 
  -4   1   2       30.26       28.46      1.30 o 
  -3   1   2       39.47       34.28      0.91 o 
  -2   1   2      170.50      182.61      2.32 o 
  -1   1   2    10272.18    10728.75    137.07 o 
   0   1   2    11923.64    13238.79    251.78 o 
   1   1   2      512.46      496.48      5.99 o 
   2   1   2      411.43      362.38      4.87 o 
   3   1   2      123.43      144.74      3.09 o 
   4   1   2       28.35       31.29      1.39 o 
   5   1   2      129.79      135.01      3.37 o 
   6   1   2       16.11       18.13      2.01 o 
   7   1   2        0.25        1.98      1.36 o 
  -8   2   2        1.61        2.55      1.79 o 
  -7   2   2       72.65       75.40      3.67 o 
  -6   2   2        4.76        3.25      0.99 o 
  -5   2   2        0.16        0.05      0.64 o 
  -4   2   2        4.41        3.69      0.57 o 
  -3   2   2       17.77       17.51      1.07 o 
  -2   2   2     1212.56     1162.46     13.00 o 
  -1   2   2      193.54      175.40      2.12 o 
   0   2   2     1969.90     1895.10     20.96 o 
   1   2   2     1582.83     1700.56     21.28 o 
   2   2   2      607.02      629.09      8.20 o 
   3   2   2       48.48       39.90      1.38 o 
   4   2   2       27.45       31.03      1.73 o 
   5   2   2        0.24        0.66      1.37 o 
   6   2   2        4.45        3.31      2.21 o 
   7   2   2        3.15        2.19      1.37 o 
  -8   3   2        0.21       -0.63      1.19 o 
  -7   3   2        0.31       -1.00      0.84 o 
  -6   3   2       51.17       59.12      2.42 o 
  -5   3   2      552.69      547.98     13.73 o 
  -4   3   2        5.98        4.71      0.51 o 
  -3   3   2       50.45       44.14      0.93 o 
  -2   3   2       75.42       79.74      1.25 o 
  -1   3   2      541.86      512.38      5.79 o 
   0   3   2     1287.67     1283.85     13.57 o 
   1   3   2     1289.34     1229.61     19.78 o 
   2   3   2        6.33        2.16      0.34 o 
   3   3   2      139.80      144.98      3.20 o 
   4   3   2        9.23        7.40      0.97 o 
   5   3   2      102.04       96.02      3.77 o 
   6   3   2        5.10        6.09      2.10 o 
  -7   4   2        1.41        2.40      1.01 o 
  -6   4   2        0.01       -0.90      0.81 o 
  -5   4   2       50.18       45.27      1.76 o 
  -4   4   2        5.78        7.59      0.66 o 
  -3   4   2       28.71       25.37      0.76 o 
  -2   4   2     1211.18     1293.91     16.38 o 
  -1   4   2      198.84      196.04      2.38 o 
   0   4   2      268.15      241.19      2.74 o 
   1   4   2      193.20      209.83      3.22 o 
   2   4   2     1469.87     1434.32     17.12 o 
   3   4   2       16.61       12.72      0.82 o 
   4   4   2       30.94       28.74      1.68 o 
   5   4   2        0.72        0.35      1.12 o 
   6   4   2       17.31       18.62      1.73 o 
  -7   5   2       25.44       28.76      2.17 o 
  -6   5   2       24.31       21.71      1.85 o 
  -5   5   2       50.01       53.36      3.25 o 
  -4   5   2       99.74      103.00      2.55 o 
  -3   5   2      378.20      403.39      5.58 o 
  -2   5   2       57.09       56.15      1.04 o 
  -1   5   2       38.03       37.92      0.77 o 
   0   5   2      429.12      427.29      5.00 o 
   1   5   2      191.92      210.04      3.26 o 
   2   5   2      136.70      128.33      2.33 o 
   3   5   2       74.29       71.27      2.15 o 
   4   5   2       98.30      102.28      3.20 o 
   5   5   2        7.67        8.58      2.00 o 
   6   5   2        0.01        0.30      1.00 o 
  -7   6   2        1.16       -0.76      1.06 o 
  -6   6   2        0.52        0.70      0.80 o 
  -5   6   2       64.87       61.22      4.27 o 
  -4   6   2      144.75      152.59      3.23 o 
  -3   6   2      105.30      103.02      2.16 o 
  -2   6   2      176.69      185.55      2.85 o 
  -1   6   2        0.52        1.27      0.25 o 
   0   6   2      107.99      111.92      1.80 o 
   1   6   2        0.80       -0.23      0.37 o 
   2   6   2      118.21      129.70      2.41 o 
   3   6   2       40.05       41.19      1.64 o 
   4   6   2       20.00       22.46      2.54 o 
   5   6   2        2.31        3.49      1.05 o 
  -7   7   2        3.28        0.68      1.26 o 
  -6   7   2       42.45       46.13      4.37 o 
  -5   7   2      215.62      207.36      5.00 o 
  -4   7   2      110.74      128.55      3.76 o 
  -3   7   2      161.78      175.76      2.84 o 
  -2   7   2        0.21        0.11      0.22 o 
  -1   7   2       96.17       93.59      1.55 o 
   0   7   2       51.21       55.34      1.31 o 
   1   7   2       22.23       28.74      1.22 o 
   2   7   2       39.58       39.70      1.35 o 
   3   7   2       69.80       72.87      2.23 o 
   4   7   2       47.51       51.21      3.09 o 
   5   7   2        7.04        9.02      1.60 o 
  -7   8   2        0.04       -0.86      1.42 o 
  -6   8   2       10.84        9.71      1.51 o 
  -5   8   2       21.92       16.32      1.95 o 
  -4   8   2      166.76      177.57      6.54 o 
  -3   8   2      130.04      120.79      3.53 o 
  -2   8   2      112.60      113.13      1.87 o 
  -1   8   2        6.83        5.75      0.41 o 
   0   8   2        0.27       -0.13      0.26 o 
   1   8   2        9.77       11.89      0.61 o 
   2   8   2        5.29        4.69      0.89 o 
   3   8   2        2.60        2.41      0.90 o 
   4   8   2        3.53        3.73      1.26 o 
   5   8   2        2.81        1.08      1.24 o 
  -6   9   2        6.11        9.94      1.52 o 
  -5   9   2        3.91        4.08      1.08 o 
  -4   9   2        2.92        2.79      0.85 o 
  -3   9   2       96.16       95.31      3.45 o 
  -2   9   2        6.96        6.78      0.60 o 
  -1   9   2       40.27       42.72      1.43 o 
   0   9   2        5.83        8.03      0.48 o 
   1   9   2       34.49       42.68      1.65 o 
   2   9   2        0.19        0.61      0.72 o 
   3   9   2        1.57        2.37      1.00 o 
   4   9   2        9.05        9.13      1.56 o 
  -6  10   2        0.13        1.21      1.16 o 
  -5  10   2        2.62        2.90      0.96 o 
  -4  10   2      110.10      118.10      3.87 o 
  -3  10   2      119.63      120.89      5.41 o 
  -2  10   2       70.88       71.99      2.68 o 
  -1  10   2       49.60       43.10      1.49 o 
   0  10   2       29.48       33.81      2.29 o 
   1  10   2       58.73       60.97      3.25 o 
   2  10   2        6.66        8.16      2.58 o 
   3  10   2        1.00        0.92      1.00 o 
  -5  11   2        0.09        0.65      0.88 o 
  -4  11   2       29.03       27.25      1.71 o 
  -3  11   2        0.71        0.77      0.66 o 
  -2  11   2        0.00       -0.09      0.52 o 
  -1  11   2        7.09        8.04      0.78 o 
   0  11   2       41.34       42.81      1.56 o 
   1  11   2        1.02        0.75      0.96 o 
   2  11   2        0.04        0.56      0.75 o 
   3  11   2        0.80        1.26      0.87 o 
  -5  12   2        2.67        3.63      1.06 o 
  -4  12   2        0.74        1.03      0.81 o 
  -3  12   2       11.92       14.37      1.18 o 
  -2  12   2        1.14        2.39      0.70 o 
  -1  12   2        1.75        2.88      1.84 o 
   0  12   2        0.99        1.40      0.76 o 
   1  12   2        9.87        7.33      1.11 o 
   2  12   2        4.44        4.73      1.51 o 
  -4  13   2        3.30        4.42      1.47 o 
  -3  13   2        0.78        2.00      1.16 o 
  -2  13   2       44.98       48.62      3.05 o 
  -1  13   2        1.73        1.47      1.16 o 
   0  13   2        0.96        0.11      1.26 o 
   0 -14   3       54.20       61.49      2.38 o 
   3 -14   3        0.73        2.39      0.73 o 
  -2 -13   3        0.07       -0.13      1.19 o 
  -1 -13   3        8.56        7.17      1.23 o 
   0 -13   3        6.52        4.56      0.74 o 
   3 -13   3       15.40       16.07      1.03 o 
   4 -13   3        9.85        4.73      1.37 o 
  -3 -12   3        5.06        3.61      1.04 o 
  -2 -12   3        8.23        7.37      1.74 o 
  -1 -12   3        3.15        3.24      0.59 o 
   0 -12   3        3.19        5.10      0.68 o 
   1 -12   3       29.74       25.89      3.89 o 
   3 -12   3        0.22        0.38      0.63 o 
   4 -12   3       34.38       33.25      2.53 o 
   5 -12   3        7.10        3.91      1.04 o 
  -4 -11   3       15.69       19.90      1.89 o 
  -3 -11   3       19.42       21.04      1.64 o 
  -2 -11   3       53.54       51.60      2.11 o 
  -1 -11   3       89.93       93.64      2.29 o 
   0 -11   3        1.69        3.26      1.89 o 
   1 -11   3      156.84      148.44      8.22 o 
   3 -11   3       56.96       55.73      1.57 o 
   4 -11   3       18.10       14.10      1.23 o 
   5 -11   3        2.74        6.01      1.11 o 
   6 -11   3        0.78        0.40      1.11 o 
  -4 -10   3        1.39        2.72      1.08 o 
  -3 -10   3        0.72        1.76      0.86 o 
  -2 -10   3        4.37        3.87      0.70 o 
  -1 -10   3        2.73        1.95      0.53 o 
   0 -10   3       87.68       82.44      5.90 o 
   1 -10   3        4.13        5.79      2.00 o 
   3 -10   3        1.05       -0.30      0.42 o 
   4 -10   3      154.28      149.40      3.73 o 
   5 -10   3        0.00       -0.75      0.81 o 
   6 -10   3       41.97       37.92      2.60 o 
  -5  -9   3        0.35        0.07      1.03 o 
  -4  -9   3       25.71       23.43      1.81 o 
  -3  -9   3      131.11      126.26      3.84 o 
  -2  -9   3      173.21      182.85      3.52 o 
  -1  -9   3       39.07       36.88      1.08 o 
   0  -9   3      119.69      117.72      3.47 o 
   1  -9   3        0.07        1.58      1.37 o 
   2  -9   3      133.58      126.77      2.65 o 
   3  -9   3       40.26       42.21      1.23 o 
   4  -9   3       11.05        9.10      1.00 o 
   5  -9   3       51.34       41.42      2.26 o 
   6  -9   3        2.21        4.81      1.42 o 
  -5  -8   3        0.97        0.48      1.00 o 
  -4  -8   3       10.19       14.01      2.19 o 
  -3  -8   3        4.07        2.57      0.89 o 
  -2  -8   3        9.36       10.37      0.64 o 
  -1  -8   3        3.46        4.91      0.45 o 
   0  -8   3       29.69       34.67      1.04 o 
   1  -8   3       16.52       10.00      2.10 o 
   2  -8   3       64.06       69.25      2.53 o 
   3  -8   3        4.19        3.85      0.41 o 
   4  -8   3      112.46      109.75      3.02 o 
   5  -8   3        9.63       12.99      1.52 o 
   6  -8   3        0.00       -0.46      0.99 o 
   7  -8   3        0.19        1.24      1.47 o 
  -6  -7   3        0.16        1.07      1.17 o 
  -5  -7   3       17.53       12.59      1.70 o 
  -4  -7   3       70.98       77.26      2.49 o 
  -3  -7   3       85.12       83.91      2.35 o 
  -2  -7   3        1.31        0.35      0.34 o 
  -1  -7   3      155.05      161.12      2.46 o 
   0  -7   3      109.22      126.08      2.43 o 
   1  -7   3        9.93       11.15      2.10 o 
   2  -7   3      248.51      279.42      6.20 o 
   3  -7   3        0.10       -0.32      0.29 o 
   4  -7   3       14.63       12.19      0.93 o 
   5  -7   3       18.41       16.20      1.27 o 
   6  -7   3        2.72        2.05      1.32 o 
   7  -7   3       31.61       32.83      2.79 o 
  -6  -6   3        0.34       -0.87      1.01 o 
  -5  -6   3        0.04       -0.92      0.73 o 
  -4  -6   3        6.72        6.88      0.93 o 
  -3  -6   3        4.72        4.21      0.61 o 
  -2  -6   3      150.20      131.31      2.46 o 
  -1  -6   3      510.84      524.70      6.95 o 
   0  -6   3      355.99      370.04      6.45 o 
   1  -6   3      651.64      713.74     13.85 o 
   2  -6   3      170.26      159.12      2.34 o 
   3  -6   3       14.11       16.01      0.75 o 
   4  -6   3       47.36       48.02      1.25 o 
   5  -6   3       70.32       70.91      2.57 o 
   6  -6   3       63.90       62.51      2.86 o 
   7  -6   3       17.26       19.82      2.34 o 
  -6  -5   3        7.61        9.68      1.36 o 
  -5  -5   3       83.23       68.77      8.16 o 
  -4  -5   3       33.04       32.91      1.79 o 
  -3  -5   3      221.99      239.02      4.43 o 
  -2  -5   3       37.61       33.66      1.20 o 
  -1  -5   3      576.94      613.46      7.00 o 
   0  -5   3      597.55      579.65      9.85 o 
   1  -5   3     2113.17     2133.09     40.34 o 
   2  -5   3      594.89      666.55     10.02 o 
   3  -5   3        0.43       -0.17      0.31 o 
   4  -5   3        0.43        0.06      0.42 o 
   5  -5   3      249.04      237.68      5.05 o 
   6  -5   3        6.80        5.30      1.05 o 
   7  -5   3        1.13        2.11      1.58 o 
  -7  -4   3        2.12       -0.40      1.47 o 
  -6  -4   3       15.82       15.16      1.54 o 
  -5  -4   3      201.60      202.17      5.21 o 
  -4  -4   3        0.87        1.19      0.71 o 
  -3  -4   3        1.02        0.03      0.36 o 
  -2  -4   3        3.18        1.23      0.32 o 
  -1  -4   3        7.14        5.20      0.27 o 
   0  -4   3      141.06      136.59      1.95 o 
   1  -4   3       87.27      108.98      1.59 o 
   2  -4   3     1649.95     1728.81     25.55 o 
   3  -4   3       99.82      122.09      2.32 o 
   4  -4   3        6.01        9.99      0.73 o 
   5  -4   3       59.66       55.43      2.18 o 
   6  -4   3      126.25      121.68      5.05 o 
   7  -4   3        0.53       -0.07      0.96 o 
  -7  -3   3        0.54       -0.86      1.16 o 
  -6  -3   3        4.72        4.91      1.13 o 
  -5  -3   3       73.37       71.48      2.63 o 
  -4  -3   3      258.82      274.32      5.44 o 
  -3  -3   3      816.11      866.06     11.46 o 
  -2  -3   3      133.58      125.91      1.98 o 
  -1  -3   3      572.27      542.72      5.90 o 
   0  -3   3       26.33       18.73      0.43 o 
   1  -3   3     5663.77     5591.19     65.47 o 
   2  -3   3       59.51       62.47      1.05 o 
   3  -3   3        4.27        5.02      0.49 o 
   4  -3   3      221.18      239.80      4.30 o 
   5  -3   3       94.72       87.29      2.85 o 
   6  -3   3        0.90       -0.69      0.85 o 
   7  -3   3        4.15        1.16      1.37 o 
  -7  -2   3        5.04        4.12      1.39 o 
  -6  -2   3       60.61       68.52      2.77 o 
  -5  -2   3      103.10       89.70      2.92 o 
  -4  -2   3       29.73       32.03      1.42 o 
  -3  -2   3       95.28       85.27      1.62 o 
  -2  -2   3      107.11      106.39      1.62 o 
  -1  -2   3       32.40       36.27      0.65 o 
   0  -2   3      875.86      822.09      8.77 o 
   1  -2   3     1528.54     1461.33     17.13 o 
   2  -2   3      103.45      116.38      1.93 o 
   3  -2   3        0.26       -0.46      0.32 o 
   4  -2   3      711.99      708.39     11.26 o 
   5  -2   3        6.89        7.27      1.05 o 
   6  -2   3        2.94        2.01      0.98 o 
   7  -2   3        5.15        6.11      1.52 o 
  -7  -1   3       16.46       15.01      2.10 o 
  -6  -1   3       16.67       16.19      1.52 o 
  -5  -1   3       54.50       59.35      1.96 o 
  -4  -1   3       37.84       34.97      1.29 o 
  -3  -1   3       25.22       21.44      0.97 o 
  -2  -1   3      216.31      190.99      2.45 o 
  -1  -1   3        0.21        0.03      0.16 o 
   0  -1   3      779.05      759.25      7.77 o 
   1  -1   3       98.80       87.27      1.25 o 
   2  -1   3        0.54        1.80      0.30 o 
   3  -1   3        2.25        1.73      0.42 o 
   4  -1   3       41.57       39.37      1.43 o 
   5  -1   3       29.21       29.88      1.44 o 
   6  -1   3        1.08       -0.60      0.89 o 
   7  -1   3        0.05        1.78      1.26 o 
  -7   0   3      124.61      121.81      4.91 o 
  -6   0   3      181.82      178.69      4.88 o 
  -5   0   3      199.33      187.88      4.15 o 
  -4   0   3       34.73       43.69      1.29 o 
  -3   0   3      325.65      312.51      4.82 o 
  -2   0   3      147.57      165.36      2.17 o 
  -1   0   3     1563.61     1484.20     16.60 o 
   0   0   3     1833.16     1762.77     18.70 o 
   1   0   3     1921.72     1835.43     20.41 o 
   2   0   3       43.70       38.97      0.96 o 
   3   0   3       13.00       10.20      0.67 o 
   4   0   3       23.61       23.98      1.36 o 
   5   0   3       61.74       59.59      1.83 o 
   6   0   3       65.24       63.97      5.00 o 
   7   0   3       29.65       28.88      2.67 o 
  -7   1   3        2.11        3.30      1.37 o 
  -6   1   3        1.59        0.19      0.88 o 
  -5   1   3        4.57        2.15      0.82 o 
  -4   1   3       30.77       31.08      1.14 o 
  -3   1   3       38.13       46.03      1.17 o 
  -2   1   3      774.84      748.63      8.53 o 
  -1   1   3     1641.77     1558.92     17.28 o 
   0   1   3      931.66      928.19     10.36 o 
   1   1   3     1862.44     1956.94     24.45 o 
   2   1   3      213.69      216.33      3.37 o 
   3   1   3       22.79       25.13      1.28 o 
   4   1   3       82.12       81.56      2.29 o 
   5   1   3        4.82        5.51      1.04 o 
   6   1   3        3.06        2.31      1.18 o 
   7   1   3       19.17       24.74      2.60 o 
  -8   2   3        3.80        5.60      3.21 o 
  -7   2   3        8.98        8.56      1.56 o 
  -6   2   3       72.28       66.41      4.41 o 
  -5   2   3      412.23      416.39      7.35 o 
  -4   2   3      775.04      788.91     11.42 o 
  -3   2   3      252.88      260.82      3.81 o 
  -2   2   3     2417.85     2440.83     28.79 o 
  -1   2   3      188.69      175.46      2.30 o 
   0   2   3     6557.24     6747.20     84.04 o 
   1   2   3      748.08      819.61     11.35 o 
   2   2   3      490.09      491.78      6.60 o 
   3   2   3        0.93        1.45      0.56 o 
   4   2   3        0.02       -0.06      0.55 o 
   5   2   3      104.37      101.26      3.28 o 
   6   2   3        3.13        3.99      1.29 o 
   7   2   3        2.67        3.42      1.52 o 
  -8   3   3        0.22        1.68      1.34 o 
  -7   3   3        0.25        0.12      1.16 o 
  -6   3   3       26.10       27.73      2.17 o 
  -5   3   3       45.92       43.23      2.35 o 
  -4   3   3        4.25        5.68      0.53 o 
  -3   3   3        3.48        6.65      0.43 o 
  -2   3   3      257.36      250.21      3.52 o 
  -1   3   3      360.45      336.32      3.95 o 
   0   3   3       78.38       65.54      0.99 o 
   1   3   3      102.41       93.41      1.76 o 
   2   3   3      223.32      209.99      3.70 o 
   3   3   3        8.19        4.93      0.68 o 
   4   3   3       33.28       34.98      1.82 o 
   5   3   3        0.17        1.63      0.86 o 
   6   3   3        0.02       -0.06      1.11 o 
  -7   4   3        8.19        6.88      1.62 o 
  -6   4   3      116.61      104.84      3.37 o 
  -5   4   3      205.79      201.78      4.40 o 
  -4   4   3       38.66       46.09      1.17 o 
  -3   4   3       58.10       51.20      1.52 o 
  -2   4   3        0.00       -0.21      0.24 o 
  -1   4   3       35.49       39.77      0.77 o 
   0   4   3       43.41       26.68      0.68 o 
   1   4   3      919.19      954.69     12.29 o 
   2   4   3       57.11       66.51      1.36 o 
   3   4   3       20.62       23.22      1.08 o 
   4   4   3       37.91       33.58      1.90 o 
   5   4   3        0.01       -0.28      0.81 o 
   6   4   3        7.44        7.92      1.66 o 
  -7   5   3        0.00       -0.92      0.83 o 
  -6   5   3      173.00      177.89      4.78 o 
  -5   5   3      234.92      223.91      4.79 o 
  -4   5   3      108.69      106.92      2.35 o 
  -3   5   3        1.21        3.28      0.40 o 
  -2   5   3     1901.48     1992.86     25.10 o 
  -1   5   3      126.50      116.42      1.70 o 
   0   5   3       66.21       73.81      1.84 o 
   1   5   3      574.34      642.69      8.45 o 
   2   5   3       90.02       82.88      1.89 o 
   3   5   3        0.20        0.64      0.60 o 
   4   5   3       67.78       74.94      2.71 o 
   5   5   3        0.90        0.51      0.87 o 
   6   5   3        4.92        6.74      3.58 o 
  -7   6   3        7.18        6.55      1.62 o 
  -6   6   3        4.35        2.70      1.16 o 
  -5   6   3        0.57        2.37      0.72 o 
  -4   6   3       60.51       60.25      2.40 o 
  -3   6   3      167.71      185.03      2.82 o 
  -2   6   3        0.00        0.13      0.26 o 
  -1   6   3        9.56       15.92      0.56 o 
   0   6   3      650.18      654.95      8.56 o 
   1   6   3        0.03        0.19      0.32 o 
   2   6   3       56.17       57.31      1.43 o 
   3   6   3       53.99       65.81      2.26 o 
   4   6   3       27.47       22.52      1.51 o 
   5   6   3        0.30        0.77      1.74 o 
  -7   7   3       34.51       32.63      3.68 o 
  -6   7   3        0.11       -0.65      1.03 o 
  -5   7   3       10.84        8.27      1.26 o 
  -4   7   3       97.71       99.95      2.21 o 
  -3   7   3       25.99       25.53      0.86 o 
  -2   7   3      393.36      424.90      6.13 o 
  -1   7   3       79.54       79.66      1.57 o 
   0   7   3       25.06       24.41      0.76 o 
   1   7   3       10.62       12.99      0.60 o 
   2   7   3       29.57       32.20      1.74 o 
   3   7   3      197.13      203.35      4.85 o 
   4   7   3        7.05        4.57      1.26 o 
   5   7   3        5.47        4.91      1.70 o 
  -7   8   3        0.58       -0.12      1.32 o 
  -6   8   3       48.36       47.92      2.86 o 
  -5   8   3       16.30       19.65      1.75 o 
  -4   8   3       18.71       19.26      2.21 o 
  -3   8   3       14.56       13.94      1.38 o 
  -2   8   3       55.71       52.45      1.64 o 
  -1   8   3       36.70       38.31      0.93 o 
   0   8   3        6.40        6.46      0.67 o 
   1   8   3        3.11        3.43      0.46 o 
   2   8   3       92.08       93.53      2.20 o 
   3   8   3        1.24       -0.67      0.91 o 
   4   8   3        5.12        8.12      1.26 o 
  -6   9   3        2.53        3.49      1.18 o 
  -5   9   3        1.24        0.88      0.93 o 
  -4   9   3      197.83      198.38      5.81 o 
  -3   9   3       32.48       30.30      1.40 o 
  -2   9   3       48.24       56.12      3.08 o 
  -1   9   3      221.74      217.27      8.82 o 
   0   9   3        0.67        0.87      0.61 o 
   1   9   3       51.00       42.10      1.49 o 
   2   9   3        8.34        7.62      0.97 o 
   3   9   3        0.76        0.34      1.05 o 
   4   9   3       16.93       17.44      2.68 o 
  -6  10   3        3.07        1.59      1.16 o 
  -5  10   3       30.50       24.03      2.00 o 
  -4  10   3       59.99       54.79      2.42 o 
  -3  10   3       68.31       65.63      2.53 o 
  -2  10   3        3.04        3.50      0.68 o 
  -1  10   3      148.50      141.33      3.89 o 
   0  10   3       37.89       34.19      1.75 o 
   1  10   3        0.02       -0.86      0.57 o 
   2  10   3        0.57        0.12      0.75 o 
   3  10   3       10.00       12.74      1.36 o 
  -5  11   3        0.00       -1.28      0.85 o 
  -4  11   3        4.20        4.99      1.00 o 
  -3  11   3        4.44        4.53      0.93 o 
  -2  11   3        1.24        0.05      0.70 o 
  -1  11   3       23.13       20.84      2.37 o 
   0  11   3       15.76       16.09      1.79 o 
   1  11   3        2.56        1.20      0.88 o 
   2  11   3        3.49        2.30      1.03 o 
  -4  12   3        0.81        0.46      0.85 o 
  -3  12   3        6.32        6.48      1.00 o 
  -2  12   3       53.31       56.80      2.26 o 
  -1  12   3       13.95       11.75      1.15 o 
   0  12   3        0.45        0.33      0.58 o 
   1  12   3        4.52        3.63      1.04 o 
  -3  13   3       23.76       24.41      2.42 o 
  -2  13   3        1.70        2.42      1.26 o 
  -1  13   3        0.02       -0.74      1.16 o 
   0 -14   4        9.37        6.78      0.81 o 
   3 -14   4        1.49        0.24      0.63 o 
  -2 -13   4        6.18       11.97      4.21 o 
  -1 -13   4        2.23        6.10      1.23 o 
   0 -13   4        0.59        0.25      0.56 o 
   1 -13   4       13.08       11.68      2.95 o 
   3 -13   4        0.19       -0.05      0.60 o 
   4 -13   4        0.33        0.84      1.16 o 
  -3 -12   4        7.36        8.73      1.39 o 
  -2 -12   4        2.13        1.71      0.79 o 
  -1 -12   4       23.08       26.82      2.29 o 
   0 -12   4      108.73      105.53      2.79 o 
   1 -12   4        5.64        7.15      2.42 o 
   3 -12   4        8.13        6.88      0.82 o 
   4 -12   4        1.36        1.26      1.16 o 
   5 -12   4        0.00        0.82      0.93 o 
  -4 -11   4       27.86       29.46      3.07 o 
  -3 -11   4       23.10       15.04      1.58 o 
  -2 -11   4       20.37       15.67      1.52 o 
  -1 -11   4       45.25       42.13      2.35 o 
   0 -11   4       31.39       29.24      1.56 o 
   1 -11   4       17.82       17.68      3.16 o 
   3 -11   4      310.39      292.35      7.13 o 
   4 -11   4       70.79       73.84      2.72 o 
   5 -11   4       19.16       17.42      1.60 o 
   6 -11   4        0.56        1.24      1.14 o 
  -4 -10   4        4.63        6.74      1.25 o 
  -3 -10   4        0.39       -0.20      0.77 o 
  -2 -10   4        9.48       11.50      0.96 o 
  -1 -10   4       53.97       57.39      2.29 o 
   0 -10   4       53.72       49.36      2.95 o 
   1 -10   4       31.06       30.94      3.79 o 
   3 -10   4      190.50      182.62      4.54 o 
   4 -10   4        8.39       11.73      1.23 o 
   5 -10   4       19.30       19.59      1.75 o 
   6 -10   4        9.61        6.44      1.89 o 
  -5  -9   4        1.42        1.62      1.08 o 
  -4  -9   4       33.27       34.44      3.86 o 
  -3  -9   4        1.19        2.62      1.34 o 
  -2  -9   4       92.06       93.66      2.17 o 
  -1  -9   4      233.27      226.42      3.92 o 
   0  -9   4        1.48        1.47      0.32 o 
   1  -9   4       97.46       93.94      5.90 o 
   2  -9   4        2.69        2.09      0.29 o 
   3  -9   4      176.85      175.83      3.12 o 
   4  -9   4      185.94      191.11      5.23 o 
   5  -9   4        4.07        1.21      0.96 o 
   6  -9   4       33.44       30.13      2.38 o 
  -5  -8   4        4.74        7.02      1.33 o 
  -4  -8   4       59.40       54.16      2.55 o 
  -3  -8   4       55.94       47.97      2.14 o 
  -2  -8   4        1.76        0.79      0.39 o 
  -1  -8   4      117.92      133.03      2.22 o 
   0  -8   4       25.97       30.28      1.66 o 
   1  -8   4       94.38      116.77      2.25 o 
   2  -8   4        3.16        3.39      0.34 o 
   3  -8   4       28.13       25.73      0.76 o 
   4  -8   4       48.23       49.66      2.51 o 
   5  -8   4       37.84       34.64      2.31 o 
   6  -8   4       11.68        9.00      1.51 o 
   7  -8   4       12.32       10.82      2.10 o 
  -6  -7   4        0.61       -0.80      1.02 o 
  -5  -7   4        2.57        3.28      1.10 o 
  -4  -7   4       16.35       13.84      1.22 o 
  -3  -7   4       21.67       16.31      0.98 o 
  -2  -7   4       97.43       99.76      1.79 o 
  -1  -7   4        1.79        1.77      0.26 o 
   0  -7   4      743.44      765.57     13.01 o 
   1  -7   4        4.33        3.73      0.58 o 
   2  -7   4      723.01      711.03      9.62 o 
   3  -7   4       12.79        9.89      0.53 o 
   4  -7   4      274.62      266.88      5.18 o 
   5  -7   4       17.41       15.02      1.63 o 
   6  -7   4       12.65       12.71      1.71 o 
   7  -7   4       14.97       13.74      2.07 o 
  -6  -6   4        4.34        2.90      1.23 o 
  -5  -6   4       26.59       28.52      2.16 o 
  -4  -6   4       25.30       22.69      1.42 o 
  -3  -6   4       86.85       90.06      2.14 o 
  -2  -6   4      136.22      127.19      2.00 o 
  -1  -6   4      847.32      832.89     10.08 o 
   0  -6   4       52.90       65.36      1.31 o 
   1  -6   4      147.86      151.20      2.51 o 
   2  -6   4      143.94      168.91      4.40 o 
   3  -6   4      184.21      185.96      3.24 o 
   4  -6   4      100.20       95.79      3.89 o 
   5  -6   4        5.19        7.69      1.12 o 
   6  -6   4       60.37       51.63      7.47 o 
   7  -6   4        0.45       -1.49      1.26 o 
  -6  -5   4        0.39        1.39      0.94 o 
  -5  -5   4       69.47       73.74      2.79 o 
  -4  -5   4      472.47      469.70     10.02 o 
  -3  -5   4      594.92      565.67      8.53 o 
  -2  -5   4      168.00      203.74      3.64 o 
  -1  -5   4      179.32      185.48      2.52 o 
   0  -5   4      343.51      383.46      5.03 o 
   1  -5   4       17.13       19.07      0.65 o 
   2  -5   4      539.85      581.49      8.83 o 
   3  -5   4      401.17      402.05      7.59 o 
   4  -5   4       97.25      100.89      3.20 o 
   5  -5   4      178.92      182.38      4.70 o 
   6  -5   4       28.25       22.75      1.84 o 
   7  -5   4       26.55       28.47      4.68 o 
  -7  -4   4        8.82        6.01      1.66 o 
  -6  -4   4        1.06        0.79      0.91 o 
  -5  -4   4       11.38        8.64      1.21 o 
  -4  -4   4       33.23       38.73      1.76 o 
  -3  -4   4        0.43        0.32      0.34 o 
  -2  -4   4      400.00      422.98      5.45 o 
  -1  -4   4      651.97      638.96      7.30 o 
   0  -4   4        6.31        4.22      0.28 o 
   1  -4   4      261.81      280.19      3.55 o 
   2  -4   4      745.37      805.85     12.16 o 
   3  -4   4       81.02       77.84      1.91 o 
   4  -4   4        5.01        5.10      0.59 o 
   5  -4   4        8.50        6.82      1.00 o 
   6  -4   4       60.51       56.37      3.93 o 
   7  -4   4        3.07        5.29      1.99 o 
  -7  -3   4       29.51       37.52      2.92 o 
  -6  -3   4       35.10       29.29      1.96 o 
  -5  -3   4       34.35       30.39      1.82 o 
  -4  -3   4       68.58       66.60      1.98 o 
  -3  -3   4      357.30      351.56      5.02 o 
  -2  -3   4     1183.53     1171.01     14.08 o 
  -1  -3   4       39.35       38.11      0.67 o 
   0  -3   4     3178.67     3149.82     33.28 o 
   1  -3   4      321.04      326.33      3.86 o 
   2  -3   4        8.28        6.89      0.42 o 
   3  -3   4      721.83      684.74     10.73 o 
   4  -3   4       27.49       31.84      2.05 o 
   5  -3   4        3.22        4.36      0.96 o 
   6  -3   4       13.12       13.36      1.44 o 
   7  -3   4       35.14       32.67      2.72 o 
  -7  -2   4        0.88       -0.81      1.08 o 
  -6  -2   4       22.48       22.65      1.99 o 
  -5  -2   4        4.57        5.97      0.85 o 
  -4  -2   4       29.78       32.35      1.21 o 
  -3  -2   4       60.22       54.49      1.23 o 
  -2  -2   4      110.73      129.99      1.93 o 
  -1  -2   4       19.52       14.42      0.49 o 
   0  -2   4      438.69      423.40      4.92 o 
   1  -2   4       19.93       18.16      0.50 o 
   2  -2   4      702.54      783.07      8.96 o 
   3  -2   4       27.66       28.18      1.00 o 
   4  -2   4       17.07       20.21      1.15 o 
   5  -2   4       40.91       37.56      2.06 o 
   6  -2   4        4.09        4.07      1.06 o 
   7  -2   4        0.55        0.55      1.33 o 
  -7  -1   4       12.74       13.74      1.89 o 
  -6  -1   4      307.78      311.59      8.99 o 
  -5  -1   4       12.24       13.63      1.09 o 
  -4  -1   4      344.39      365.98      5.77 o 
  -3  -1   4      456.51      450.54      6.74 o 
  -2  -1   4      287.52      299.49      3.90 o 
  -1  -1   4       87.16       93.47      1.30 o 
   0  -1   4     5079.04     4981.93     58.79 o 
   1  -1   4       46.73       45.64      0.84 o 
   2  -1   4       21.79       23.49      0.85 o 
   3  -1   4      400.43      395.06      7.22 o 
   4  -1   4       27.35       30.44      1.47 o 
   5  -1   4       22.49       30.00      1.86 o 
   6  -1   4        4.18        6.17      3.42 o 
   7  -1   4       47.34       48.64      4.26 o 
  -7   0   4       50.37       47.19      4.26 o 
  -6   0   4       25.75       24.07      2.12 o 
  -5   0   4       96.09       93.01      3.59 o 
  -4   0   4      172.38      167.40      3.04 o 
  -3   0   4      420.88      448.81      6.71 o 
  -2   0   4        1.61        3.26      0.33 o 
  -1   0   4     1203.35     1252.93     13.32 o 
   0   0   4     1318.19     1258.58     12.80 o 
   1   0   4      904.17      802.37     10.24 o 
   2   0   4      144.66      142.49      2.94 o 
   3   0   4      116.81      117.48      2.70 o 
   4   0   4      151.77      158.11      3.19 o 
   5   0   4       45.82       42.38      2.43 o 
   6   0   4       64.11       60.38      3.20 o 
   7   0   4        6.20        5.82      1.60 o 
  -7   1   4        6.09        6.48      2.47 o 
  -6   1   4      276.18      274.78      8.61 o 
  -5   1   4        0.39       -0.83      0.55 o 
  -4   1   4      131.78      145.21      2.73 o 
  -3   1   4      938.81      910.83     12.92 o 
  -2   1   4       18.77       10.19      0.54 o 
  -1   1   4     4869.90     4908.59     54.31 o 
   0   1   4       37.13       32.70      0.66 o 
   1   1   4      214.66      210.46      3.23 o 
   2   1   4       88.68       94.20      2.16 o 
   3   1   4        1.84        2.64      0.47 o 
   4   1   4        3.11        1.72      0.57 o 
   5   1   4       76.32       80.59      2.67 o 
   6   1   4        0.38        0.52      1.08 o 
   7   1   4        1.73       -1.57      1.21 o 
  -7   2   4        7.35        8.33      1.56 o 
  -6   2   4        1.58        1.49      0.98 o 
  -5   2   4      239.15      248.23      5.22 o 
  -4   2   4      671.78      690.36     10.13 o 
  -3   2   4       53.97       61.16      1.30 o 
  -2   2   4       96.64      101.09      1.58 o 
  -1   2   4       82.40       80.06      1.41 o 
   0   2   4     2870.87     2955.94     37.08 o 
   1   2   4     1220.79     1292.98     17.76 o 
   2   2   4        4.72        3.60      0.55 o 
   3   2   4       39.03       30.89      1.88 o 
   4   2   4        6.01        4.21      0.69 o 
   5   2   4        5.82        5.41      0.95 o 
   6   2   4        0.38        2.53      1.30 o 
  -7   3   4       40.37       36.57      2.29 o 
  -6   3   4      101.10       95.86      3.25 o 
  -5   3   4        7.78       11.18      1.01 o 
  -4   3   4       33.50       42.54      1.68 o 
  -3   3   4      288.58      315.86      4.52 o 
  -2   3   4      145.22      135.05      2.13 o 
  -1   3   4      353.83      363.83      4.89 o 
   0   3   4       41.45       36.57      0.88 o 
   1   3   4       15.65       12.65      0.50 o 
   2   3   4      488.80      488.91      7.23 o 
   3   3   4       76.70       76.02      1.73 o 
   4   3   4      160.42      151.87      3.62 o 
   5   3   4       89.50       82.40      3.60 o 
   6   3   4       11.96       10.54      1.79 o 
  -7   4   4       16.05       14.94      1.54 o 
  -6   4   4      181.34      178.15      4.80 o 
  -5   4   4       55.41       54.28      2.07 o 
  -4   4   4      165.92      152.11      2.60 o 
  -3   4   4     1029.71     1025.70     14.28 o 
  -2   4   4      494.04      487.75      6.52 o 
  -1   4   4     2059.67     2176.85     27.37 o 
   0   4   4     1057.26     1088.30     13.91 o 
   1   4   4      302.95      284.93      4.25 o 
   2   4   4      103.09      104.98      1.91 o 
   3   4   4       12.78       13.94      0.92 o 
   4   4   4       10.97        5.39      1.01 o 
   5   4   4        2.49        2.75      0.90 o 
   6   4   4        0.78        2.03      1.33 o 
  -7   5   4        2.43        4.66      1.44 o 
  -6   5   4      128.21      127.89      4.11 o 
  -5   5   4        2.70        0.78      0.66 o 
  -4   5   4       84.87       88.42      2.68 o 
  -3   5   4       58.13       70.02      1.57 o 
  -2   5   4       31.89       40.07      1.04 o 
  -1   5   4       36.07       42.65      0.89 o 
   0   5   4        9.94       12.18      0.55 o 
   1   5   4      700.59      706.81      9.98 o 
   2   5   4      785.45      793.09     11.46 o 
   3   5   4       28.46       29.50      1.32 o 
   4   5   4        1.17        2.25      0.74 o 
   5   5   4        3.09        3.12      1.06 o 
  -7   6   4       28.39       29.20      7.63 o 
  -6   6   4        5.53        5.08      1.03 o 
  -5   6   4       17.51       18.99      1.26 o 
  -4   6   4      159.56      153.35      3.09 o 
  -3   6   4      898.86      909.00     11.87 o 
  -2   6   4        3.28        5.76      0.44 o 
  -1   6   4       24.05       27.80      0.79 o 
   0   6   4       83.88       75.75      1.43 o 
   1   6   4       42.26       42.34      1.13 o 
   2   6   4      185.39      178.77      3.41 o 
   3   6   4      252.94      239.22      4.54 o 
   4   6   4        1.56        2.87      0.85 o 
   5   6   4       34.88       35.62      2.91 o 
  -7   7   4        2.89       12.17      3.89 o 
  -6   7   4        6.31        7.42      1.41 o 
  -5   7   4       21.17       21.23      1.90 o 
  -4   7   4      122.81      132.86      3.31 o 
  -3   7   4       45.43       49.75      1.26 o 
  -2   7   4      108.02      107.29      1.81 o 
  -1   7   4      107.69      106.62      1.83 o 
   0   7   4      117.46      115.97      1.98 o 
   1   7   4      237.58      221.63      3.63 o 
   2   7   4       70.17       74.87      1.73 o 
   3   7   4       79.77       72.30      2.26 o 
   4   7   4       14.60       10.34      1.44 o 
   5   7   4        0.85       -1.10      1.00 o 
  -7   8   4        4.61        1.63      1.74 o 
  -6   8   4       40.80       35.83      2.56 o 
  -5   8   4       41.05       43.92      2.45 o 
  -4   8   4       26.08       26.58      2.74 o 
  -3   8   4        3.27        2.92      0.61 o 
  -2   8   4       47.07       41.53      2.27 o 
  -1   8   4       93.73       94.81      3.38 o 
   0   8   4       35.36       33.31      1.14 o 
   1   8   4       17.71       15.45      1.37 o 
   2   8   4        1.93        2.51      0.82 o 
   3   8   4       97.18       88.59      3.00 o 
   4   8   4       10.92       12.81      1.44 o 
  -6   9   4        3.05        4.49      1.30 o 
  -5   9   4       17.79       13.91      1.56 o 
  -4   9   4       20.91       19.68      1.64 o 
  -3   9   4       72.79       68.42      2.64 o 
  -2   9   4        3.26        5.17      0.76 o 
  -1   9   4        0.02        0.76      0.97 o 
   0   9   4       55.77       58.13      2.38 o 
   1   9   4        1.44        1.84      0.89 o 
   2   9   4       14.26       14.50      1.54 o 
   3   9   4        3.49        4.33      1.00 o 
  -6  10   4        0.39        0.81      1.06 o 
  -5  10   4       10.51       11.07      1.45 o 
  -4  10   4       15.73       14.82      1.58 o 
  -3  10   4        9.38        9.00      1.74 o 
  -2  10   4        4.86        4.26      0.93 o 
  -1  10   4      356.50      364.85      9.50 o 
   0  10   4       25.83       21.52      1.56 o 
   1  10   4        0.19        0.48      0.61 o 
   2  10   4        0.36       -0.78      1.37 o 
   3  10   4        0.26        0.37      1.08 o 
  -5  11   4        7.19        8.42      1.34 o 
  -4  11   4        6.55        5.98      1.12 o 
  -3  11   4        2.82        3.35      0.89 o 
  -2  11   4       39.31       42.60      2.74 o 
  -1  11   4        8.93        8.59      2.37 o 
   0  11   4       19.59       20.38      1.60 o 
   1  11   4       10.10       10.85      1.19 o 
   2  11   4        7.07        8.20      1.79 o 
  -4  12   4       20.94       20.97      1.71 o 
  -3  12   4        9.58       10.51      1.79 o 
  -2  12   4       19.37       23.05      2.63 o 
  -1  12   4        4.70        3.68      0.91 o 
   0  12   4        7.06        6.80      1.15 o 
   0 -14   5        1.08        1.77      0.67 o 
   3 -14   5       11.93       12.87      1.08 o 
  -2 -13   5       12.85       12.61      1.79 o 
  -1 -13   5        7.30        8.64      1.41 o 
   0 -13   5        2.07        2.83      0.65 o 
   1 -13   5        2.80        0.00      1.89 o 
   3 -13   5        1.43        0.40      0.63 o 
   4 -13   5        6.80        7.15      1.58 o 
  -3 -12   5        4.68        6.02      1.18 o 
  -2 -12   5        0.43        0.75      1.11 o 
  -1 -12   5        0.17        1.56      0.74 o 
   0 -12   5       55.13       57.12      1.81 o 
   1 -12   5       27.64       18.84      3.37 o 
   3 -12   5       66.93       74.83      2.21 o 
   4 -12   5        2.68        3.83      1.42 o 
   5 -12   5       23.48       30.18      2.00 o 
  -4 -11   5       16.57       22.50      1.93 o 
  -3 -11   5        7.60        7.84      1.87 o 
  -2 -11   5       62.10       58.45      2.32 o 
  -1 -11   5        1.02        0.49      0.49 o 
   0 -11   5       31.84       23.18      1.28 o 
   1 -11   5       95.57      107.61      7.16 o 
   3 -11   5       26.39       33.25      1.27 o 
   4 -11   5       16.85       18.91      1.49 o 
   5 -11   5        0.10        1.10      0.93 o 
  -4 -10   5        0.19        0.51      0.94 o 
  -3 -10   5        7.39        4.83      0.98 o 
  -2 -10   5        4.41        3.24      0.70 o 
  -1 -10   5       24.48       22.84      1.31 o 
   0 -10   5        5.68        5.46      0.61 o 
   1 -10   5      104.13       88.88      6.11 o 
   2 -10   5       31.23       28.38      0.85 o 
   3 -10   5       19.46       19.00      1.03 o 
   4 -10   5       64.71       64.28      4.47 o 
   5 -10   5        8.19        9.99      1.37 o 
   6 -10   5        0.63        0.00      1.14 o 
  -5  -9   5       17.75       24.75      2.11 o 
  -4  -9   5        0.40        1.50      1.13 o 
  -3  -9   5        0.09       -1.16      0.94 o 
  -2  -9   5        6.26        6.85      0.74 o 
  -1  -9   5        0.02        0.10      0.42 o 
   0  -9   5        4.13        2.89      0.30 o 
   1  -9   5        0.65        0.72      0.27 o 
   2  -9   5        0.31       -0.02      0.29 o 
   3  -9   5        4.88        7.89      0.77 o 
   4  -9   5      338.43      321.15      8.65 o 
   5  -9   5       28.09       27.39      2.79 o 
   6  -9   5       18.01       21.89      2.12 o 
  -5  -8   5        0.16       -0.10      0.94 o 
  -4  -8   5       50.25       48.85      2.42 o 
  -3  -8   5       66.00       64.70      2.52 o 
  -2  -8   5      144.70      153.37      2.72 o 
  -1  -8   5      117.97      114.27      1.70 o 
   0  -8   5       35.52       40.30      0.86 o 
   1  -8   5       76.28       83.67      1.83 o 
   2  -8   5        0.08        0.17      0.29 o 
   3  -8   5       15.72       21.21      1.11 o 
   4  -8   5      340.79      326.58     10.87 o 
   5  -8   5       88.87       91.31      3.65 o 
   6  -8   5        5.85        5.30      1.39 o 
  -6  -7   5        2.53        3.85      2.79 o 
  -5  -7   5        9.96        9.70      1.41 o 
  -4  -7   5       47.83       38.18      2.38 o 
  -3  -7   5       25.76       26.25      1.20 o 
  -2  -7   5       75.39       91.25      1.78 o 
  -1  -7   5        9.91        7.84      0.45 o 
   0  -7   5      424.43      450.69      6.50 o 
   1  -7   5       54.28       44.21      0.90 o 
   2  -7   5      316.50      337.55      5.49 o 
   3  -7   5        8.23        8.44      0.52 o 
   4  -7   5       34.31       34.68      1.55 o 
   5  -7   5      227.35      230.24      7.64 o 
   6  -7   5        5.52        5.65      2.31 o 
   7  -7   5        3.93        2.36      1.48 o 
  -6  -6   5        4.48        8.08      1.46 o 
  -5  -6   5        2.86        3.65      0.94 o 
  -4  -6   5       60.74       63.91      3.37 o 
  -3  -6   5      129.07      133.47      2.62 o 
  -2  -6   5       18.49       19.26      0.70 o 
  -1  -6   5      154.83      156.63      2.40 o 
   0  -6   5       10.14        6.04      0.37 o 
   1  -6   5      432.81      436.19      5.75 o 
   2  -6   5      214.20      227.52      3.73 o 
   3  -6   5        7.88        5.82      0.49 o 
   4  -6   5        1.70        0.93      0.68 o 
   5  -6   5      555.57      553.54     11.74 o 
   6  -6   5       76.87       76.78      3.68 o 
   7  -6   5       10.42       11.32      1.97 o 
  -6  -5   5        7.77        7.08      1.23 o 
  -5  -5   5       85.26       84.06      3.00 o 
  -4  -5   5      347.77      350.60      7.09 o 
  -3  -5   5       81.73       74.93      2.33 o 
  -2  -5   5      176.98      160.84      2.68 o 
  -1  -5   5      227.37      233.11      3.13 o 
   0  -5   5      966.44      981.23     11.67 o 
   1  -5   5      277.75      282.42      4.15 o 
   2  -5   5       14.91       20.80      0.75 o 
   3  -5   5      181.97      181.28      3.11 o 
   4  -5   5       24.52       23.34      1.39 o 
   5  -5   5      138.12      127.12      3.73 o 
   6  -5   5        0.22        1.00      0.92 o 
   7  -5   5       16.49       20.87      2.40 o 
  -7  -4   5        0.12       -0.75      1.21 o 
  -6  -4   5       36.15       35.35      2.22 o 
  -5  -4   5       30.34       28.91      1.85 o 
  -4  -4   5      281.93      269.01      5.50 o 
  -3  -4   5      289.79      307.15      4.49 o 
  -2  -4   5      115.45      106.74      1.88 o 
  -1  -4   5      908.74      872.48     10.57 o 
   0  -4   5        4.27        3.58      0.27 o 
   1  -4   5      893.41      955.70     13.20 o 
   2  -4   5      390.49      388.94      5.59 o 
   3  -4   5      122.87      110.77      2.53 o 
   4  -4   5       39.50       43.30      1.90 o 
   5  -4   5       72.25       68.02      4.11 o 
   6  -4   5       95.32      112.28      3.72 o 
   7  -4   5        5.09        5.12      1.52 o 
  -7  -3   5       22.08       25.82      2.52 o 
  -6  -3   5       69.88       66.64      2.84 o 
  -5  -3   5       89.78       94.48      3.11 o 
  -4  -3   5        8.12        7.96      0.95 o 
  -3  -3   5      148.82      171.14      2.78 o 
  -2  -3   5      436.57      468.69      5.66 o 
  -1  -3   5      135.48      134.20      2.15 o 
   0  -3   5     1455.68     1461.95     15.57 o 
   1  -3   5        2.43        2.61      0.28 o 
   2  -3   5      307.82      311.63      4.62 o 
   3  -3   5        7.78        7.41      0.61 o 
   4  -3   5       31.50       30.43      1.36 o 
   5  -3   5       58.39       56.95      3.75 o 
   6  -3   5        1.16        1.78      0.97 o 
   7  -3   5        8.98        6.81      2.84 o 
  -7  -2   5        2.59        0.21      2.10 o 
  -6  -2   5      267.60      274.81      6.92 o 
  -5  -2   5        1.22        1.22      0.80 o 
  -4  -2   5      712.90      687.83     10.19 o 
  -3  -2   5      344.09      333.84      5.20 o 
  -2  -2   5      252.93      277.93      3.69 o 
  -1  -2   5      709.70      701.88      8.11 o 
   0  -2   5     7684.01     7817.80    117.37 o 
   1  -2   5        1.74        2.51      0.28 o 
   2  -2   5      423.62      404.49      5.56 o 
   3  -2   5      873.45      868.18     15.04 o 
   4  -2   5      131.13      142.60      3.29 o 
   5  -2   5       28.08       29.64      3.33 o 
   6  -2   5       70.39       72.21      2.95 o 
   7  -2   5        8.81        7.33      1.67 o 
  -7  -1   5        0.37        0.23      1.15 o 
  -6  -1   5       13.44        9.54      1.59 o 
  -5  -1   5       27.30       24.28      1.27 o 
  -4  -1   5       35.90       29.09      1.15 o 
  -3  -1   5      432.17      475.31      7.10 o 
  -2  -1   5      617.30      644.65      8.67 o 
  -1  -1   5       34.40       19.91      0.55 o 
   0  -1   5     2901.58     2954.84     31.09 o 
   1  -1   5     1379.68     1319.92     16.85 o 
   2  -1   5      415.35      422.12      6.81 o 
   3  -1   5        1.93        2.16      0.50 o 
   4  -1   5       63.87       67.22      2.04 o 
   5  -1   5       27.97       30.74      2.14 o 
   6  -1   5        9.05        9.00      1.89 o 
   7  -1   5       27.67       31.46      5.73 o 
  -7   0   5        0.09       -0.58      1.18 o 
  -6   0   5      187.12      179.97      5.96 o 
  -5   0   5       12.49       12.34      0.97 o 
  -4   0   5       17.31       21.61      0.99 o 
  -3   0   5       54.23       78.26      1.69 o 
  -2   0   5       49.26       46.53      1.78 o 
  -1   0   5     5155.07     5519.75     67.86 o 
   0   0   5      389.86      359.92      4.51 o 
   1   0   5       52.38       53.06      1.25 o 
   2   0   5       12.93        9.22      0.68 o 
   3   0   5       99.55      102.20      2.23 o 
   4   0   5       82.45       74.37      2.33 o 
   5   0   5       40.51       46.36      2.32 o 
   6   0   5        0.03        0.45      1.15 o 
  -7   1   5        0.01       -0.87      0.96 o 
  -6   1   5       90.52       89.21      6.61 o 
  -5   1   5        2.40        0.94      0.59 o 
  -4   1   5      189.88      193.25      3.43 o 
  -3   1   5       19.37       18.55      0.82 o 
  -2   1   5        7.69        5.79      0.44 o 
  -1   1   5        0.47        0.03      0.24 o 
   0   1   5     2087.79     2180.12     25.80 o 
   1   1   5       36.05       35.02      0.97 o 
   2   1   5      457.49      470.63      8.45 o 
   3   1   5      292.67      289.80      5.03 o 
   4   1   5       28.41       35.66      1.66 o 
   5   1   5      108.76      105.31      6.58 o 
   6   1   5        6.10        3.59      1.42 o 
  -7   2   5        0.70        1.65      1.15 o 
  -6   2   5      144.35      140.21      5.22 o 
  -5   2   5      244.89      232.50      5.01 o 
  -4   2   5      131.12      128.62      2.52 o 
  -3   2   5      383.79      400.57      5.65 o 
  -2   2   5        4.07        2.43      0.52 o 
  -1   2   5       48.74       47.06      0.94 o 
   0   2   5       17.59       13.59      0.55 o 
   1   2   5      798.05      849.97     13.12 o 
   2   2   5       14.14       14.93      0.88 o 
   3   2   5       15.95       17.00      0.97 o 
   4   2   5      318.79      289.45      7.94 o 
   5   2   5        5.15        4.20      1.07 o 
   6   2   5       16.13       17.92      3.31 o 
  -7   3   5        0.01        0.46      1.01 o 
  -6   3   5       53.56       56.64      2.51 o 
  -5   3   5        1.63        0.91      0.58 o 
  -4   3   5      121.93      136.95      2.49 o 
  -3   3   5        5.75        8.69      0.55 o 
  -2   3   5      314.31      371.77      4.81 o 
  -1   3   5        0.31        0.56      0.26 o 
   0   3   5       24.43       29.49      0.79 o 
   1   3   5       56.39       56.85      2.11 o 
   2   3   5      615.97      601.87      9.63 o 
   3   3   5      251.47      248.97      4.51 o 
   4   3   5        4.29        4.96      0.97 o 
   5   3   5       51.36       46.07      2.78 o 
   6   3   5        3.02        2.60      1.53 o 
  -7   4   5        2.98        0.96      1.02 o 
  -6   4   5        4.22        5.44      1.12 o 
  -5   4   5      129.26      142.00      3.17 o 
  -4   4   5       52.29       61.03      1.45 o 
  -3   4   5      210.20      202.39      3.15 o 
  -2   4   5      167.94      180.36      2.97 o 
  -1   4   5       40.77       37.57      1.36 o 
   0   4   5        3.02        2.40      0.32 o 
   1   4   5      137.35      148.38      2.80 o 
   2   4   5       43.53       44.69      1.73 o 
   3   4   5      292.79      277.97      6.75 o 
   4   4   5        0.10       -0.37      0.82 o 
   5   4   5        1.21        1.95      1.04 o 
   6   4   5       29.75       34.78      2.98 o 
  -7   5   5        7.62        3.09      1.44 o 
  -6   5   5       59.53       55.65      2.42 o 
  -5   5   5      222.84      241.93      4.67 o 
  -4   5   5        0.44        0.60      0.49 o 
  -3   5   5        3.54        2.01      0.44 o 
  -2   5   5        9.58       11.66      0.59 o 
  -1   5   5      106.17       90.47      1.97 o 
   0   5   5       22.62       21.27      0.83 o 
   1   5   5        0.00        0.11      0.43 o 
   2   5   5      849.36      823.68     14.35 o 
   3   5   5       96.46       87.50      2.22 o 
   4   5   5       10.28       13.36      1.39 o 
   5   5   5        0.41        1.32      0.98 o 
  -7   6   5        5.09        4.31      1.48 o 
  -6   6   5      119.51      122.70      4.76 o 
  -5   6   5      110.84      107.49      2.86 o 
  -4   6   5        1.43        1.34      0.52 o 
  -3   6   5       10.80       10.22      0.69 o 
  -2   6   5      149.13      168.34      2.66 o 
  -1   6   5        0.01        0.28      0.33 o 
   0   6   5      110.15      125.83      2.10 o 
   1   6   5       87.01       92.92      3.75 o 
   2   6   5      299.54      292.64      5.68 o 
   3   6   5       50.99       54.33      2.18 o 
   4   6   5       10.67       10.00      1.31 o 
   5   6   5       12.25       17.42      2.37 o 
  -7   7   5        0.17        1.40      1.37 o 
  -6   7   5        7.79       11.10      2.00 o 
  -5   7   5        1.23        4.18      1.19 o 
  -4   7   5      112.63      111.30      3.88 o 
  -3   7   5        0.04        0.66      0.53 o 
  -2   7   5       48.11       51.30      1.18 o 
  -1   7   5        2.40        1.07      0.39 o 
   0   7   5       39.29       36.64      1.66 o 
   1   7   5       63.18       60.75      1.83 o 
   2   7   5      134.30      124.46      3.48 o 
   3   7   5        0.85       -0.39      0.91 o 
   4   7   5       17.28       16.16      1.93 o 
  -6   8   5       20.09       20.91      2.08 o 
  -5   8   5       11.66        9.96      1.45 o 
  -4   8   5       30.31       35.36      2.19 o 
  -3   8   5      179.46      177.45      5.32 o 
  -2   8   5       32.91       29.23      1.40 o 
  -1   8   5        5.66        7.31      0.84 o 
   0   8   5       10.65        7.12      1.10 o 
   1   8   5        0.58       -0.20      0.76 o 
   2   8   5        0.39       -0.18      0.71 o 
   3   8   5        1.88        2.43      1.11 o 
   4   8   5        1.48        3.79      2.10 o 
  -6   9   5        0.22        1.05      1.11 o 
  -5   9   5       21.43       22.68      1.93 o 
  -4   9   5        1.02        1.33      1.53 o 
  -3   9   5       50.12       47.19      3.68 o 
  -2   9   5       54.34       50.31      2.27 o 
  -1   9   5       15.96       14.73      1.37 o 
   0   9   5       83.88       81.95      3.08 o 
   1   9   5       12.89       11.00      1.33 o 
   2   9   5        4.98        3.92      0.93 o 
   3   9   5       15.01       13.88      1.79 o 
  -5  10   5       18.43       16.21      3.21 o 
  -4  10   5       17.80       16.20      1.60 o 
  -3  10   5      104.78      122.16      8.53 o 
  -2  10   5       80.08       82.44      4.32 o 
  -1  10   5        0.24        0.53      0.82 o 
   0  10   5        7.25       10.32      1.79 o 
   1  10   5        0.55        0.81      0.93 o 
   2  10   5       28.35       26.33      1.72 o 
  -5  11   5        0.04       -0.26      2.26 o 
  -4  11   5        2.09        4.75      1.15 o 
  -3  11   5        5.24        5.50      1.37 o 
  -2  11   5        2.98        5.77      1.08 o 
  -1  11   5       32.23       23.88      1.75 o 
   0  11   5        1.05        0.53      0.82 o 
   1  11   5        1.14        0.43      0.77 o 
  -3  12   5       49.09       48.75      2.42 o 
  -2  12   5        1.11        0.78      0.88 o 
  -1  12   5        0.02       -0.26      0.83 o 
   0  12   5       11.70       13.12      1.49 o 
   0 -14   6       60.59       62.67      4.58 o 
   1 -14   6        9.64        7.89      3.16 o 
   3 -14   6       13.80       12.73      1.58 o 
  -2 -13   6        2.13        1.38      1.20 o 
  -1 -13   6        1.28        1.68      1.13 o 
   0 -13   6       45.44       49.69      1.81 o 
   1 -13   6        4.99        3.79      2.31 o 
   2 -13   6       17.74       22.35      1.32 o 
   3 -13   6        7.74       10.49      1.26 o 
   4 -13   6        6.22        5.68      1.58 o 
  -3 -12   6       62.30       63.64      2.68 o 
  -2 -12   6       42.14       47.59      3.00 o 
  -1 -12   6        0.85        1.56      0.53 o 
   0 -12   6       10.55       14.03      0.96 o 
   1 -12   6       79.21       82.95      6.32 o 
   2 -12   6        7.41        5.74      0.95 o 
   3 -12   6        0.15       -0.05      0.67 o 
   4 -12   6        5.36        3.78      0.93 o 
   5 -12   6       11.80       12.13      1.68 o 
  -4 -11   6       52.27       61.59      3.12 o 
  -3 -11   6       36.24       36.91      2.06 o 
  -2 -11   6        1.18        0.20      0.70 o 
  -1 -11   6        0.77        0.41      0.52 o 
   0 -11   6      252.48      237.54      4.57 o 
   1 -11   6       11.39       11.85      0.90 o 
   2 -11   6      153.98      149.50      2.95 o 
   3 -11   6        4.55        4.37      0.67 o 
   4 -11   6        0.35       -0.05      1.16 o 
   5 -11   6        0.00       -0.26      0.93 o 
  -4 -10   6        8.63        9.46      1.38 o 
  -3 -10   6        3.74        4.34      1.17 o 
  -2 -10   6       62.90       72.94      2.57 o 
  -1 -10   6      100.38       97.65      2.17 o 
   0 -10   6       19.10       18.35      1.06 o 
   1 -10   6       19.57       21.69      0.72 o 
   2 -10   6       96.43       89.59      2.08 o 
   3 -10   6       47.19       46.62      1.64 o 
   4 -10   6        7.93        8.24      1.12 o 
   5 -10   6        0.28       -0.60      0.88 o 
   6 -10   6        1.54        1.39      1.23 o 
  -5  -9   6        5.80        5.58      1.74 o 
  -4  -9   6        0.07        0.13      0.91 o 
  -3  -9   6       67.47       66.09      2.61 o 
  -2  -9   6      269.39      277.12      4.71 o 
  -1  -9   6       19.36       18.23      0.84 o 
   0  -9   6      426.13      422.30      6.19 o 
   1  -9   6      153.45      163.34      2.61 o 
   2  -9   6        7.07        8.31      0.69 o 
   3  -9   6      306.23      286.02      7.76 o 
   4  -9   6       13.71       20.05      1.64 o 
   5  -9   6        0.72       -1.28      0.85 o 
   6  -9   6        2.62        0.93      1.18 o 
  -5  -8   6        0.74        1.86      1.11 o 
  -4  -8   6       38.24       37.89      2.26 o 
  -3  -8   6      231.94      215.51      5.62 o 
  -2  -8   6        5.59        6.18      0.61 o 
  -1  -8   6       68.58       73.39      1.39 o 
   0  -8   6       33.95       31.30      0.96 o 
   1  -8   6       32.93       31.81      0.82 o 
   2  -8   6       35.31       34.66      0.90 o 
   3  -8   6      164.67      165.69      5.63 o 
   4  -8   6        2.57        1.79      0.99 o 
   5  -8   6        5.17        6.55      1.30 o 
   6  -8   6        3.33        2.77      1.29 o 
  -6  -7   6       47.07       51.77      3.12 o 
  -5  -7   6        0.01       -1.19      0.83 o 
  -4  -7   6      398.43      374.04      7.61 o 
  -3  -7   6      139.08      135.52      3.62 o 
  -2  -7   6        3.69        2.67      0.40 o 
  -1  -7   6        6.92        6.25      0.44 o 
   0  -7   6      363.97      364.35      6.25 o 
   1  -7   6        8.20       13.09      0.50 o 
   2  -7   6      233.41      246.44      4.02 o 
   3  -7   6       18.02       17.68      0.82 o 
   4  -7   6       53.19       53.46      2.16 o 
   5  -7   6       60.59       64.21      3.12 o 
   6  -7   6        2.61        0.32      1.19 o 
  -6  -6   6        3.97        4.17      1.30 o 
  -5  -6   6       10.76        8.49      1.14 o 
  -4  -6   6       25.83       24.14      1.36 o 
  -3  -6   6      233.75      250.58      4.28 o 
  -2  -6   6       41.75       45.26      1.06 o 
  -1  -6   6      437.83      414.41      5.31 o 
   0  -6   6        0.01        0.35      0.25 o 
   1  -6   6       24.15       30.32      1.03 o 
   2  -6   6      131.67      140.27      2.54 o 
   3  -6   6        7.95        7.87      0.56 o 
   4  -6   6        6.08        5.77      0.92 o 
   5  -6   6       30.41       33.29      1.90 o 
   6  -6   6        0.20        0.12      1.10 o 
  -6  -5   6        2.83        1.71      1.00 o 
  -5  -5   6       48.13       39.27      2.88 o 
  -4  -5   6        1.72        1.21      0.78 o 
  -3  -5   6       65.07       62.13      1.61 o 
  -2  -5   6     1307.42     1265.74     15.37 o 
  -1  -5   6      589.74      601.09      7.77 o 
   0  -5   6      350.58      363.04      4.94 o 
   1  -5   6        2.40        2.45      0.34 o 
   2  -5   6      146.97      162.33      3.01 o 
   3  -5   6      104.91       95.79      2.06 o 
   4  -5   6      183.16      175.78      5.21 o 
   5  -5   6       18.88       19.78      1.58 o 
   6  -5   6       15.17        9.45      1.30 o 
   7  -5   6        0.92        0.55      2.63 o 
  -7  -4   6        3.68        5.27      1.56 o 
  -6  -4   6        5.16        2.72      1.06 o 
  -5  -4   6      271.52      262.88      6.39 o 
  -4  -4   6       39.79       41.37      1.65 o 
  -3  -4   6      491.34      459.29      6.13 o 
  -2  -4   6        1.85        3.58      0.42 o 
  -1  -4   6        0.66        0.43      0.25 o 
   0  -4   6        0.91        0.94      0.27 o 
   1  -4   6      345.82      348.88      5.14 o 
   2  -4   6        8.87        6.82      0.60 o 
   3  -4   6        9.51       14.82      0.73 o 
   4  -4   6       12.48        8.93      1.00 o 
   5  -4   6       52.70       52.48      2.24 o 
   6  -4   6      128.19      122.88      3.98 o 
   7  -4   6       26.14       32.70      2.83 o 
  -7  -3   6       10.14       13.89      3.16 o 
  -6  -3   6      181.10      197.38      8.35 o 
  -5  -3   6       97.50       92.94      2.74 o 
  -4  -3   6        0.83        0.98      0.53 o 
  -3  -3   6       32.93       40.61      1.10 o 
  -2  -3   6     1043.77     1066.08     13.11 o 
  -1  -3   6       59.54       59.06      1.04 o 
   0  -3   6     1450.05     1453.48     17.42 o 
   1  -3   6      967.08     1065.35     12.92 o 
   2  -3   6      137.81      120.22      2.33 o 
   3  -3   6      100.22       98.63      1.95 o 
   4  -3   6        3.55        3.57      0.94 o 
   5  -3   6       20.57       20.14      2.12 o 
   6  -3   6        6.00        5.54      1.60 o 
   7  -3   6        0.00        0.72      1.47 o 
  -7  -2   6        3.21        3.04      1.31 o 
  -6  -2   6        1.75        1.14      0.96 o 
  -5  -2   6      109.02      111.99      3.06 o 
  -4  -2   6       19.96       17.73      1.02 o 
  -3  -2   6      567.23      528.44      7.87 o 
  -2  -2   6      177.54      168.06      2.63 o 
  -1  -2   6      182.51      174.92      2.35 o 
   0  -2   6     1051.38     1132.63     12.94 o 
   1  -2   6        0.51        0.31      0.28 o 
   2  -2   6      230.72      224.96      3.63 o 
   3  -2   6        7.62        9.77      0.72 o 
   4  -2   6      227.43      234.20      4.87 o 
   5  -2   6      131.11      135.68      5.21 o 
   6  -2   6       47.39       52.46      3.31 o 
   7  -2   6        4.36        6.27      2.58 o 
  -7  -1   6        1.48        0.89      1.79 o 
  -6  -1   6        1.09        0.32      1.06 o 
  -5  -1   6       36.29       35.47      1.54 o 
  -4  -1   6        3.06        2.67      0.53 o 
  -3  -1   6        9.67       11.42      0.70 o 
  -2  -1   6     2330.87     2400.21     32.95 o 
  -1  -1   6      278.24      291.52      3.89 o 
   0  -1   6     1678.79     1592.70     18.00 o 
   1  -1   6      260.64      270.92      4.55 o 
   2  -1   6      128.10      139.17      2.71 o 
   3  -1   6       24.06       25.78      1.12 o 
   4  -1   6        0.08       -0.12      0.60 o 
   5  -1   6        3.35        3.51      1.01 o 
   6  -1   6        2.33        2.52      2.52 o 
  -7   0   6        6.72        6.89      1.56 o 
  -6   0   6       20.70       19.25      4.31 o 
  -5   0   6        8.21       10.77      0.98 o 
  -4   0   6      203.90      197.87      3.54 o 
  -3   0   6       55.36       47.37      1.29 o 
  -2   0   6      113.34      121.53      2.22 o 
  -1   0   6       40.70       48.20      1.39 o 
   0   0   6      115.13      111.49      1.99 o 
   1   0   6     1117.70     1134.15     17.34 o 
   2   0   6      246.28      290.31      4.95 o 
   3   0   6      401.99      408.52      6.81 o 
   4   0   6       15.19       15.74      1.16 o 
   5   0   6      168.88      173.09      5.85 o 
   6   0   6        0.67        1.32      1.26 o 
  -7   1   6        3.52        2.54      1.31 o 
  -6   1   6        3.84        3.00      0.86 o 
  -5   1   6       67.72       65.37      1.95 o 
  -4   1   6        0.88        0.90      0.46 o 
  -3   1   6      445.98      436.85      6.64 o 
  -2   1   6       51.89       57.08      1.34 o 
  -1   1   6       93.47      106.67      1.97 o 
   0   1   6       26.91       33.06      0.89 o 
   1   1   6       88.51       82.64      1.74 o 
   2   1   6        5.83        3.37      0.49 o 
   3   1   6       53.50       50.66      1.52 o 
   4   1   6       21.34       21.56      1.38 o 
   5   1   6      185.53      179.02      6.07 o 
   6   1   6        0.11       -1.02      1.08 o 
  -7   2   6       12.08       13.93      2.05 o 
  -6   2   6       10.00        9.22      1.45 o 
  -5   2   6       62.42       60.82      2.09 o 
  -4   2   6      244.96      256.32      4.34 o 
  -3   2   6        6.29       10.41      0.66 o 
  -2   2   6      496.80      503.00      6.89 o 
  -1   2   6     1992.78     2132.88     27.26 o 
   0   2   6      104.94      110.89      2.03 o 
   1   2   6      500.93      471.50      8.45 o 
   2   2   6        8.33        6.90      0.56 o 
   3   2   6      132.49      129.39      2.79 o 
   4   2   6       17.21       20.41      2.78 o 
   5   2   6       79.65       79.94      3.68 o 
   6   2   6       19.53       19.40      2.23 o 
  -7   3   6        0.06       -0.17      0.92 o 
  -6   3   6       53.32       61.71      2.36 o 
  -5   3   6       34.32       31.32      1.61 o 
  -4   3   6       12.75       13.47      0.83 o 
  -3   3   6       14.82       14.02      0.71 o 
  -2   3   6       53.75       57.54      1.26 o 
  -1   3   6       47.22       45.76      1.07 o 
   0   3   6      186.81      193.37      3.19 o 
   1   3   6      466.97      454.04      7.39 o 
   2   3   6        1.25        0.53      0.44 o 
   3   3   6       94.15       88.15      2.83 o 
   4   3   6       13.72       14.21      1.38 o 
   5   3   6       11.63       10.94      2.79 o 
   6   3   6       14.49       14.38      2.08 o 
  -7   4   6       57.41       63.85      2.84 o 
  -6   4   6       52.53       45.54      3.05 o 
  -5   4   6      206.59      198.94      4.09 o 
  -4   4   6        2.30        2.96      0.59 o 
  -3   4   6      124.06      148.36      3.13 o 
  -2   4   6       26.28       26.54      0.89 o 
  -1   4   6       95.41       99.44      1.80 o 
   0   4   6        5.33        5.45      0.53 o 
   1   4   6      354.82      368.05      5.67 o 
   2   4   6      330.40      332.77     11.73 o 
   3   4   6      218.22      222.27      4.24 o 
   4   4   6      165.32      164.93      4.68 o 
   5   4   6       11.08       10.59      1.46 o 
  -7   5   6       12.82       13.38      2.00 o 
  -6   5   6       18.39       18.40      1.54 o 
  -5   5   6       91.13       85.28      2.57 o 
  -4   5   6       26.74       24.09      1.18 o 
  -3   5   6       87.34       80.43      1.80 o 
  -2   5   6       47.90       48.47      1.39 o 
  -1   5   6      778.32      818.09     12.70 o 
   0   5   6      171.82      174.27      3.64 o 
   1   5   6        9.01        9.87      0.78 o 
   2   5   6       15.40       13.44      1.19 o 
   3   5   6       24.29       21.88      1.46 o 
   4   5   6        1.53        1.87      0.94 o 
   5   5   6        4.33        2.54      1.13 o 
  -7   6   6       24.80       24.35      6.16 o 
  -6   6   6       47.88       53.95      2.97 o 
  -5   6   6       19.93       24.46      1.43 o 
  -4   6   6        0.16        0.42      0.53 o 
  -3   6   6       28.32       35.52      1.29 o 
  -2   6   6       17.21       12.36      0.73 o 
  -1   6   6       71.14       65.76      1.51 o 
   0   6   6      113.72      116.37      2.47 o 
   1   6   6        1.35        0.91      0.58 o 
   2   6   6      332.24      307.52      7.17 o 
   3   6   6       68.78       73.41      2.34 o 
   4   6   6       12.68       13.17      1.79 o 
  -7   7   6        0.89        0.48      1.21 o 
  -6   7   6        0.54        0.15      1.11 o 
  -5   7   6        0.49       -0.98      0.88 o 
  -4   7   6      108.29       98.49      2.91 o 
  -3   7   6       12.07       13.17      0.87 o 
  -2   7   6        0.89        3.49      0.59 o 
  -1   7   6       17.00       14.51      0.93 o 
   0   7   6       24.69       26.00      1.25 o 
   1   7   6       52.06       51.10      1.76 o 
   2   7   6        5.64        4.48      1.19 o 
   3   7   6       65.37       61.51      2.62 o 
   4   7   6       44.70       49.54      3.20 o 
  -6   8   6        0.10        1.47      1.11 o 
  -5   8   6       29.28       33.52      3.21 o 
  -4   8   6       93.00      102.41      3.83 o 
  -3   8   6      105.92      111.33      3.83 o 
  -2   8   6       98.11       98.15      3.46 o 
  -1   8   6       45.78       38.42      2.01 o 
   0   8   6      154.41      140.29      4.50 o 
   1   8   6        3.43        6.53      1.15 o 
   2   8   6        9.59        9.94      1.49 o 
   3   8   6        3.56        5.25      1.37 o 
  -6   9   6        1.41        1.95      1.24 o 
  -5   9   6       10.36       11.46      1.56 o 
  -4   9   6       13.57       12.33      1.48 o 
  -3   9   6       11.47       12.94      1.41 o 
  -2   9   6       24.26       23.51      1.75 o 
  -1   9   6        0.42       -0.97      0.78 o 
   0   9   6       48.31       45.12      4.95 o 
   1   9   6        0.00        0.07      0.85 o 
   2   9   6        0.01       -0.84      0.82 o 
   3   9   6       50.84       50.18      3.01 o 
  -5  10   6       29.34       35.85      2.84 o 
  -4  10   6        4.33        3.83      1.74 o 
  -3  10   6       12.72       11.00      1.41 o 
  -2  10   6        0.08        0.25      0.86 o 
  -1  10   6        4.74        4.29      1.04 o 
   0  10   6        2.36        3.33      1.16 o 
   1  10   6        1.45        1.90      1.08 o 
   2  10   6       23.59       29.86      2.11 o 
  -4  11   6       10.12        8.52      1.37 o 
  -3  11   6        0.33       -1.28      0.85 o 
  -2  11   6       99.29      104.67      3.83 o 
  -1  11   6       52.50       55.03      2.60 o 
   0  11   6        0.48        3.48      1.47 o 
   1  11   6        1.09        0.30      1.00 o 
  -2  12   6        3.28        2.25      1.16 o 
   0 -14   7        0.96        0.46      0.67 o 
   1 -14   7       11.45       12.61      0.89 o 
   2 -14   7        1.51        0.84      0.67 o 
  -2 -13   7        1.37        1.31      3.00 o 
  -1 -13   7        3.16        5.16      1.26 o 
   0 -13   7       64.80       74.46      4.03 o 
   1 -13   7       18.10       18.08      1.04 o 
   2 -13   7        0.46       -0.11      0.60 o 
   3 -13   7        2.00        1.58      1.16 o 
   4 -13   7       35.66       39.88      3.16 o 
  -3 -12   7       39.41       41.43      2.21 o 
  -2 -12   7        0.46        2.54      0.80 o 
  -1 -12   7       12.54       10.18      0.94 o 
   0 -12   7        8.74        8.32      0.84 o 
   1 -12   7       49.28       41.94      4.06 o 
   2 -12   7       17.71       18.85      1.19 o 
   3 -12   7        7.63        9.99      1.58 o 
   4 -12   7        7.72        8.41      1.18 o 
  -4 -11   7       45.00       56.00      2.79 o 
  -3 -11   7       98.87      110.75      3.66 o 
  -2 -11   7        6.21        5.18      0.92 o 
  -1 -11   7      102.51      101.56      2.51 o 
   0 -11   7      250.06      248.27      4.31 o 
   1 -11   7       41.15       40.95      1.20 o 
   2 -11   7        7.99        8.65      0.60 o 
   3 -11   7       22.83       27.86      1.77 o 
   4 -11   7       35.07       36.16      2.00 o 
   5 -11   7       11.34       13.00      3.31 o 
  -4 -10   7        5.25        5.42      1.22 o 
  -3 -10   7       25.41       24.46      1.72 o 
  -2 -10   7      138.92      140.93      3.46 o 
  -1 -10   7       31.06       30.11      1.12 o 
   0 -10   7      296.02      300.45      5.12 o 
   1 -10   7      112.58      123.56      2.69 o 
   2 -10   7       74.65       71.28      2.15 o 
   3 -10   7       29.40       24.84      1.31 o 
   4 -10   7       16.35       14.56      1.45 o 
   5 -10   7        1.66        1.23      1.06 o 
  -5  -9   7       13.64       15.77      2.36 o 
  -4  -9   7        0.30       -0.28      0.84 o 
  -3  -9   7        0.18       -0.10      0.87 o 
  -2  -9   7      684.93      694.96     12.11 o 
  -1  -9   7      100.34       95.68      3.65 o 
   0  -9   7      167.75      165.09      3.07 o 
   1  -9   7        0.59        0.46      0.41 o 
   2  -9   7       21.83       18.67      0.90 o 
   3  -9   7      160.91      151.43      3.77 o 
   4  -9   7        4.77        4.28      1.06 o 
   5  -9   7        0.50        0.84      1.16 o 
   6  -9   7        3.88        3.13      1.33 o 
  -5  -8   7        6.24        6.22      1.32 o 
  -4  -8   7       26.75       27.35      1.95 o 
  -3  -8   7       65.83       62.20      2.21 o 
  -2  -8   7      133.56      126.62      2.26 o 
  -1  -8   7       71.87       74.80      1.61 o 
   0  -8   7       10.47        9.99      0.47 o 
   1  -8   7      226.20      214.70      3.10 o 
   2  -8   7       10.34        8.80      0.66 o 
   3  -8   7      635.68      619.98     13.75 o 
   4  -8   7       45.48       51.02      2.63 o 
   5  -8   7        0.32        0.17      1.79 o 
   6  -8   7        0.29       -1.19      1.06 o 
  -6  -7   7       63.87       87.56      3.86 o 
  -5  -7   7        0.59        0.22      0.91 o 
  -4  -7   7       79.36       76.94      3.72 o 
  -3  -7   7       17.10       18.44      1.09 o 
  -2  -7   7      253.25      264.71      4.19 o 
  -1  -7   7      107.07      103.82      2.26 o 
   0  -7   7       58.26       59.70      1.18 o 
   1  -7   7      126.64      114.51      1.88 o 
   2  -7   7        2.35        4.63      0.50 o 
   3  -7   7       22.54       23.52      1.11 o 
   4  -7   7      127.74      130.39      3.54 o 
   5  -7   7       12.04        9.37      1.51 o 
   6  -7   7        4.53        3.14      2.05 o 
  -6  -6   7        1.68        0.35      1.07 o 
  -5  -6   7      132.20      120.65      3.54 o 
  -4  -6   7       14.09       17.07      1.66 o 
  -3  -6   7       19.56       23.64      1.19 o 
  -2  -6   7      131.97      129.67      2.12 o 
  -1  -6   7      517.47      540.80      6.84 o 
   0  -6   7       62.10       61.94      1.22 o 
   1  -6   7     1039.03     1081.40     13.95 o 
   2  -6   7      734.09      751.71     10.46 o 
   3  -6   7       54.22       55.16      1.67 o 
   4  -6   7      589.00      598.27     12.42 o 
   5  -6   7        2.29        3.94      1.01 o 
   6  -6   7        0.18       -0.79      1.14 o 
  -6  -5   7        2.64        3.03      1.12 o 
  -5  -5   7       35.54       34.84      1.76 o 
  -4  -5   7       18.78       16.83      1.26 o 
  -3  -5   7       25.07       24.53      1.08 o 
  -2  -5   7        2.93        5.72      0.63 o 
  -1  -5   7      247.69      240.41      3.32 o 
   0  -5   7        0.40        0.28      0.27 o 
   1  -5   7      204.76      204.65      3.05 o 
   2  -5   7       77.60       85.33      2.11 o 
   3  -5   7       82.66       87.68      1.99 o 
   4  -5   7      327.18      312.55      7.10 o 
   5  -5   7      126.68      127.88      3.86 o 
   6  -5   7        3.22        5.62      1.14 o 
  -7  -4   7        3.64        5.44      2.68 o 
  -6  -4   7        3.29        6.10      1.23 o 
  -5  -4   7      479.62      481.54      9.34 o 
  -4  -4   7       13.97       13.48      1.07 o 
  -3  -4   7        5.96        4.57      0.53 o 
  -2  -4   7       14.10       16.79      0.68 o 
  -1  -4   7     1600.82     1625.51     19.47 o 
   0  -4   7      372.21      391.69      5.39 o 
   1  -4   7       13.62       19.34      1.19 o 
   2  -4   7        6.80        6.12      0.55 o 
   3  -4   7       43.36       48.85      1.67 o 
   4  -4   7      164.95      165.39      5.05 o 
   5  -4   7       23.60       22.17      1.68 o 
   6  -4   7      109.31      124.72      4.06 o 
  -7  -3   7        3.29        6.75      1.59 o 
  -6  -3   7        1.46        0.84      1.00 o 
  -5  -3   7        4.89        3.93      0.85 o 
  -4  -3   7       10.98       14.04      1.19 o 
  -3  -3   7       14.85       13.56      0.78 o 
  -2  -3   7      396.44      417.93      5.54 o 
  -1  -3   7       57.04       68.85      1.21 o 
   0  -3   7      134.11      145.75      2.16 o 
   1  -3   7      373.71      426.96      6.32 o 
   2  -3   7       29.83       34.12      1.23 o 
   3  -3   7      209.61      204.42      3.75 o 
   4  -3   7        2.10        2.64      0.89 o 
   5  -3   7        0.30        0.86      0.87 o 
   6  -3   7        3.18        3.49      1.17 o 
  -7  -2   7        2.33        2.08      1.30 o 
  -6  -2   7       26.05       25.73      1.95 o 
  -5  -2   7       28.25       23.66      1.47 o 
  -4  -2   7        0.29        0.03      0.47 o 
  -3  -2   7       42.92       45.76      1.73 o 
  -2  -2   7       43.46       35.27      0.95 o 
  -1  -2   7      354.37      323.82      4.34 o 
   0  -2   7      157.31      152.44      2.30 o 
   1  -2   7       60.19       61.76      1.29 o 
   2  -2   7      181.62      205.22      4.12 o 
   3  -2   7      353.14      348.54      5.92 o 
   4  -2   7       10.27       15.45      1.37 o 
   5  -2   7        5.08        5.14      1.16 o 
   6  -2   7       10.02       10.97      2.63 o 
  -7  -1   7       21.21       18.81      2.14 o 
  -6  -1   7      108.09      114.93      3.87 o 
  -5  -1   7       21.43       21.15      1.25 o 
  -4  -1   7      332.81      312.62      5.60 o 
  -3  -1   7       95.69       83.92      2.48 o 
  -2  -1   7     1363.11     1386.91     19.37 o 
  -1  -1   7      908.38      935.32     12.32 o 
   0  -1   7     1873.24     1889.16     24.29 o 
   1  -1   7     1370.50     1408.56     21.47 o 
   2  -1   7      352.14      369.31      6.22 o 
   3  -1   7       92.99       86.03      2.52 o 
   4  -1   7       33.76       29.08      1.79 o 
   5  -1   7        6.74        6.01      1.34 o 
   6  -1   7       92.61       96.63      4.35 o 
  -7   0   7        6.67        6.40      1.48 o 
  -6   0   7       85.12       95.37      3.41 o 
  -5   0   7        1.30        0.76      0.61 o 
  -4   0   7       37.75       38.11      1.92 o 
  -3   0   7       72.34       82.66      1.85 o 
  -2   0   7        7.04        9.62      0.63 o 
  -1   0   7      128.34      135.00      2.27 o 
   0   0   7      766.67      820.61     11.68 o 
   1   0   7      850.98      813.18     12.65 o 
   2   0   7      222.81      204.91      3.76 o 
   3   0   7        7.66        8.38      0.88 o 
   4   0   7        6.26        6.71      0.94 o 
   5   0   7        0.47       -0.90      1.11 o 
   6   0   7        0.03       -0.39      1.16 o 
  -7   1   7        1.60        1.79      1.23 o 
  -6   1   7       24.15       23.00      1.55 o 
  -5   1   7       23.38       21.41      1.38 o 
  -4   1   7      180.35      194.56      3.55 o 
  -3   1   7        3.07        5.91      0.58 o 
  -2   1   7      645.23      629.84      9.21 o 
  -1   1   7      468.06      477.39      6.58 o 
   0   1   7       98.56      109.63      2.03 o 
   1   1   7      304.83      321.37      5.36 o 
   2   1   7      189.83      167.42      3.21 o 
   3   1   7        4.66        6.15      0.80 o 
   4   1   7        0.52       -0.32      0.79 o 
   5   1   7       57.33       52.49      4.21 o 
   6   1   7        0.20       -0.94      1.23 o 
  -7   2   7       16.49       14.15      2.37 o 
  -6   2   7        0.27        1.13      0.78 o 
  -5   2   7      248.48      237.70      5.18 o 
  -4   2   7       45.06       42.07      2.27 o 
  -3   2   7       24.98       17.32      0.88 o 
  -2   2   7       10.85        9.04      0.64 o 
  -1   2   7      801.78      813.34     10.82 o 
   0   2   7       20.99       14.65      0.80 o 
   1   2   7      164.35      160.11      3.21 o 
   2   2   7      237.02      239.00      4.26 o 
   3   2   7       16.54       15.02      1.30 o 
   4   2   7       23.44       26.17      1.82 o 
   5   2   7        2.13        2.90      1.74 o 
   6   2   7        6.75        7.56      1.84 o 
  -7   3   7        0.30        0.43      1.18 o 
  -6   3   7        3.75        4.58      0.99 o 
  -5   3   7       20.68       25.26      3.17 o 
  -4   3   7       58.36       55.76      1.73 o 
  -3   3   7      130.11      160.08      2.74 o 
  -2   3   7      202.07      193.25      3.08 o 
  -1   3   7       17.20       18.64      0.78 o 
   0   3   7      100.27      118.68      2.25 o 
   1   3   7       46.03       52.46      1.52 o 
   2   3   7       57.84       49.44      1.70 o 
   3   3   7      138.33      131.86      3.79 o 
   4   3   7      197.34      194.60      8.09 o 
   5   3   7        2.15        1.90      1.42 o 
  -7   4   7       30.10       37.24      2.33 o 
  -6   4   7        3.15        7.01      1.02 o 
  -5   4   7      170.73      155.19      6.28 o 
  -4   4   7       32.89       31.32      2.35 o 
  -3   4   7       85.80       65.06      1.50 o 
  -2   4   7       46.62       44.05      1.17 o 
  -1   4   7        9.37        7.49      0.60 o 
   0   4   7       87.89       84.56      2.34 o 
   1   4   7       18.95       19.59      1.14 o 
   2   4   7       29.23       28.49      2.30 o 
   3   4   7       93.90       95.36      2.68 o 
   4   4   7        6.63        6.38      1.73 o 
   5   4   7        9.71        8.10      1.67 o 
  -7   5   7        4.60        1.70      1.42 o 
  -6   5   7       14.66       15.09      1.49 o 
  -5   5   7       34.90       26.48      1.76 o 
  -4   5   7      152.94      136.76      3.05 o 
  -3   5   7       23.47       17.68      1.25 o 
  -2   5   7        0.03        0.24      0.41 o 
  -1   5   7       57.13       59.35      1.65 o 
   0   5   7      107.90      111.84      2.44 o 
   1   5   7        7.33        4.68      0.76 o 
   2   5   7       26.54       28.52      1.70 o 
   3   5   7        0.26        0.39      0.71 o 
   4   5   7       17.69       18.01      1.65 o 
  -7   6   7       15.01       18.11      2.19 o 
  -6   6   7       68.24       81.62      8.32 o 
  -5   6   7        0.00       -0.45      0.75 o 
  -4   6   7      119.42      120.73      2.80 o 
  -3   6   7        0.70        0.01      0.49 o 
  -2   6   7       52.63       54.58      1.44 o 
  -1   6   7       32.94       36.44      1.46 o 
   0   6   7        0.08       -0.03      0.53 o 
   1   6   7       93.59       97.98      2.61 o 
   2   6   7       82.86       83.10      2.47 o 
   3   6   7        0.57        0.56      0.76 o 
   4   6   7        3.34        7.11      1.74 o 
  -6   7   7        0.26       -0.58      1.47 o 
  -5   7   7       44.89       46.40      3.68 o 
  -4   7   7      236.19      226.92      6.82 o 
  -3   7   7        0.01        0.40      0.93 o 
  -2   7   7       37.57       38.97      1.51 o 
  -1   7   7        0.95        0.91      0.58 o 
   0   7   7        3.72        4.47      0.75 o 
   1   7   7       22.30       20.04      1.44 o 
   2   7   7        0.25        0.68      1.00 o 
   3   7   7       25.10       28.81      3.39 o 
  -6   8   7        1.45        2.48      1.26 o 
  -5   8   7        0.61        3.14      1.21 o 
  -4   8   7        5.50        5.03      1.32 o 
  -3   8   7       17.13       15.58      1.56 o 
  -2   8   7        0.56       -0.55      0.89 o 
  -1   8   7       13.20       10.42      1.37 o 
   0   8   7       18.47       17.98      1.64 o 
   1   8   7        0.06        0.39      0.93 o 
   2   8   7        7.52        5.19      1.63 o 
   3   8   7       27.40       25.90      1.92 o 
  -5   9   7        0.00        0.27      1.08 o 
  -4   9   7        0.32       -0.36      0.93 o 
  -3   9   7        4.11        3.03      1.26 o 
  -2   9   7        1.78        1.37      0.97 o 
  -1   9   7       11.91        7.49      1.23 o 
   0   9   7       20.70       24.70      4.31 o 
   1   9   7        3.23        3.16      1.14 o 
   2   9   7        0.65       -0.03      0.85 o 
  -5  10   7        5.60        7.19      1.44 o 
  -4  10   7        6.59        7.37      2.10 o 
  -3  10   7       10.35       10.44      1.49 o 
  -2  10   7        6.50        5.22      1.23 o 
  -1  10   7       18.41       19.80      1.78 o 
   0  10   7        0.60        1.36      1.08 o 
   1  10   7        0.97        2.30      1.15 o 
  -3  11   7       40.73       45.39      2.53 o 
  -2  11   7       16.09       18.24      1.78 o 
  -1  11   7        0.46        0.77      0.95 o 
   0  11   7        2.60        4.43      1.23 o 
   0 -14   8        1.92        2.20      1.16 o 
   1 -14   8       10.17        9.99      1.39 o 
   2 -14   8        1.98        2.95      1.16 o 
  -2 -13   8       11.16       11.99      1.89 o 
  -1 -13   8       32.03       35.43      6.95 o 
   0 -13   8        7.22        7.56      2.38 o 
   1 -13   8        2.60        2.25      0.70 o 
   2 -13   8        1.02       -0.67      1.74 o 
   3 -13   8        1.14        1.16      1.26 o 
  -3 -12   8       13.04       17.39      1.64 o 
  -2 -12   8        2.38        2.29      0.82 o 
  -1 -12   8       65.39       63.02      2.25 o 
   0 -12   8       42.75       44.36      2.10 o 
   1 -12   8       41.05       46.91      3.47 o 
   2 -12   8       14.31       18.22      2.37 o 
   3 -12   8        0.99        0.99      0.81 o 
   4 -12   8        0.82       -0.42      0.88 o 
  -4 -11   8       35.43       38.08      2.58 o 
  -3 -11   8        0.56        0.65      0.88 o 
  -2 -11   8       29.41       26.03      1.44 o 
  -1 -11   8       31.94       36.07      1.46 o 
   0 -11   8       74.19       72.83      2.04 o 
   1 -11   8        6.63        4.75      0.54 o 
   2 -11   8       55.24       49.21      1.75 o 
   3 -11   8       16.18       16.07      1.14 o 
   4 -11   8       26.99       35.49      6.42 o 
   5 -11   8        0.40        0.26      1.16 o 
  -4 -10   8        5.80        6.06      1.80 o 
  -3 -10   8       28.38       28.72      1.91 o 
  -2 -10   8        0.48       -0.85      0.57 o 
  -1 -10   8      128.05      125.87      2.69 o 
   0 -10   8       23.62       19.95      1.19 o 
   1 -10   8       35.75       40.04      1.37 o 
   2 -10   8      376.92      359.87      6.66 o 
   3 -10   8        0.01        0.71      0.76 o 
   4 -10   8        3.49        1.78      0.91 o 
   5 -10   8        0.11       -1.44      0.96 o 
  -5  -9   8       39.89       42.82      2.76 o 
  -4  -9   8        8.27       11.29      2.84 o 
  -3  -9   8       15.88       15.74      1.71 o 
  -2  -9   8      312.85      313.71      6.49 o 
  -1  -9   8        0.55       -0.36      0.47 o 
   0  -9   8       25.84       25.25      1.02 o 
   1  -9   8       16.67       18.77      0.87 o 
   2  -9   8      884.39      875.44     15.29 o 
   3  -9   8        4.68        4.13      1.00 o 
   4  -9   8       12.49       10.88      1.44 o 
   5  -9   8        5.78        4.35      1.26 o 
  -5  -8   8        0.01        0.03      1.02 o 
  -4  -8   8       34.67       32.72      1.90 o 
  -3  -8   8       12.13       10.96      1.41 o 
  -2  -8   8        0.63        0.29      0.50 o 
  -1  -8   8        4.26        3.69      0.49 o 
   0  -8   8      272.03      262.59      4.20 o 
   1  -8   8      114.77      119.92      2.23 o 
   2  -8   8       99.83       99.87      2.39 o 
   3  -8   8        7.89        8.12      1.84 o 
   4  -8   8      106.43      101.64      3.83 o 
   5  -8   8       24.26       23.40      2.08 o 
   6  -8   8        2.10        3.22      1.53 o 
  -6  -7   8        6.81        4.95      1.42 o 
  -5  -7   8        9.52        7.40      1.39 o 
  -4  -7   8        5.51        6.45      0.89 o 
  -3  -7   8       27.45       22.57      1.34 o 
  -2  -7   8       35.92       34.47      1.21 o 
  -1  -7   8      345.34      336.29      5.33 o 
   0  -7   8       80.93       78.84      2.27 o 
   1  -7   8       42.75       47.96      1.12 o 
   2  -7   8      217.06      240.83      3.75 o 
   3  -7   8       23.24       19.22      1.92 o 
   4  -7   8       36.11       35.99      2.34 o 
   5  -7   8        0.01        0.57      1.06 o 
   6  -7   8        0.00        0.79      1.32 o 
  -6  -6   8        0.40        0.00      1.07 o 
  -5  -6   8       27.88       37.50      3.40 o 
  -4  -6   8      687.07      684.10     11.53 o 
  -3  -6   8       36.04       29.45      1.36 o 
  -2  -6   8       26.72       28.61      1.01 o 
  -1  -6   8      282.98      300.71      4.11 o 
   0  -6   8      204.78      207.76      3.48 o 
   1  -6   8       17.38       25.00      1.04 o 
   2  -6   8      376.53      379.45      7.16 o 
   3  -6   8       22.70       22.83      1.37 o 
   4  -6   8      202.93      206.20      5.14 o 
   5  -6   8      110.70      113.64      4.50 o 
   6  -6   8        7.25        7.98      1.60 o 
  -6  -5   8       24.09       22.02      1.99 o 
  -5  -5   8       18.22       17.32      1.32 o 
  -4  -5   8       22.04       20.10      1.25 o 
  -3  -5   8       47.98       45.38      1.59 o 
  -2  -5   8       16.01       17.55      0.89 o 
  -1  -5   8      130.72      134.12      2.14 o 
   0  -5   8       24.23       22.63      0.81 o 
   1  -5   8      433.13      440.08      6.07 o 
   2  -5   8       53.62       50.81      1.82 o 
   3  -5   8        0.20        0.20      0.53 o 
   4  -5   8      214.07      205.24      5.16 o 
   5  -5   8       76.53       82.41      2.99 o 
   6  -5   8       12.98       15.83      2.10 o 
  -7  -4   8        1.81        5.05      1.59 o 
  -6  -4   8        0.05        0.75      0.97 o 
  -5  -4   8       45.64       38.75      2.08 o 
  -4  -4   8       42.86       40.50      1.65 o 
  -3  -4   8       40.79       44.74      1.27 o 
  -2  -4   8      260.88      266.48      3.80 o 
  -1  -4   8       93.54       86.31      1.80 o 
   0  -4   8      250.41      266.49      3.89 o 
   1  -4   8     1540.17     1547.81     20.04 o 
   2  -4   8        0.13       -0.13      0.40 o 
   3  -4   8       71.57       70.96      2.03 o 
   4  -4   8       60.49       63.11      2.48 o 
   5  -4   8      286.86      286.58     11.00 o 
   6  -4   8       22.56       21.78      1.89 o 
  -7  -3   8        1.21        2.38      1.30 o 
  -6  -3   8        9.44        7.35      1.37 o 
  -5  -3   8        0.06       -0.26      0.67 o 
  -4  -3   8      262.05      289.53      5.95 o 
  -3  -3   8        8.21       10.42      0.76 o 
  -2  -3   8       24.91       25.27      0.89 o 
  -1  -3   8        0.15       -0.21      0.29 o 
   0  -3   8        4.30        3.21      0.44 o 
   1  -3   8      108.12      111.32      1.97 o 
   2  -3   8       11.09       14.96      0.83 o 
   3  -3   8      132.50      121.27      2.92 o 
   4  -3   8       19.71       22.45      2.17 o 
   5  -3   8       27.23       31.01      2.64 o 
   6  -3   8        5.37        3.62      1.48 o 
  -7  -2   8       40.22       38.90      3.04 o 
  -6  -2   8       46.31       48.92      2.67 o 
  -5  -2   8       34.41       42.37      1.93 o 
  -4  -2   8       13.74       13.81      1.28 o 
  -3  -2   8        6.96        5.37      0.60 o 
  -2  -2   8       22.69       22.67      0.90 o 
  -1  -2   8       13.53       20.01      1.14 o 
   0  -2   8       34.64       45.32      1.06 o 
   1  -2   8       47.27       50.04      1.22 o 
   2  -2   8       75.75       87.15      2.26 o 
   3  -2   8       25.08       25.79      1.74 o 
   4  -2   8       20.47       20.20      1.55 o 
   5  -2   8        0.01        1.13      0.96 o 
   6  -2   8       74.54       72.50      7.16 o 
  -7  -1   8        4.76        9.13      1.74 o 
  -6  -1   8        0.00       -0.34      0.83 o 
  -5  -1   8        2.49        2.00      0.89 o 
  -4  -1   8      216.68      231.45      4.44 o 
  -3  -1   8        1.80        3.88      0.54 o 
  -2  -1   8      562.38      578.59      8.02 o 
  -1  -1   8       28.83       20.82      0.83 o 
   0  -1   8        0.14        0.30      0.37 o 
   1  -1   8       19.87       19.69      0.89 o 
   2  -1   8      278.71      268.33      6.40 o 
   3  -1   8       59.16       50.10      1.78 o 
   4  -1   8      196.82      210.74      4.67 o 
   5  -1   8        0.30        0.21      1.12 o 
   6  -1   8        8.23        8.52      1.79 o 
  -7   0   8        0.08       -0.08      1.14 o 
  -6   0   8       64.67       74.96      3.01 o 
  -5   0   8        0.40        0.51      0.61 o 
  -4   0   8       11.05       10.84      0.93 o 
  -3   0   8       23.22       33.12      1.38 o 
  -2   0   8      211.24      205.79      3.52 o 
  -1   0   8     1840.62     1870.88     24.12 o 
   0   0   8       70.90       70.43      1.88 o 
   1   0   8        0.10        0.31      0.39 o 
   2   0   8       24.54       20.38      1.05 o 
   3   0   8        3.76        3.78      0.75 o 
   4   0   8       14.56       14.62      1.42 o 
   5   0   8        3.18        2.80      1.26 o 
   6   0   8        3.17        4.04      1.52 o 
  -7   1   8        2.12        2.75      1.30 o 
  -6   1   8       60.97       58.90      3.33 o 
  -5   1   8        2.19        0.73      0.67 o 
  -4   1   8      137.32      145.23      3.13 o 
  -3   1   8       83.49       88.36      2.13 o 
  -2   1   8        5.15        9.21      0.69 o 
  -1   1   8      332.78      320.42      4.70 o 
   0   1   8       14.04       16.15      0.76 o 
   1   1   8      236.62      243.54      4.42 o 
   2   1   8       23.65       21.79      1.17 o 
   3   1   8       40.25       40.14      1.78 o 
   4   1   8      103.83      100.73      3.32 o 
   5   1   8       25.20       27.94      2.49 o 
  -7   2   8        0.70       -1.76      3.42 o 
  -6   2   8        4.76        2.53      0.89 o 
  -5   2   8      302.37      292.65      6.19 o 
  -4   2   8      100.58      102.74      2.49 o 
  -3   2   8       14.42       11.95      0.81 o 
  -2   2   8       56.56       50.79      1.40 o 
  -1   2   8      993.22     1009.99     13.36 o 
   0   2   8      202.05      215.67      4.40 o 
   1   2   8        0.00       -0.43      0.45 o 
   2   2   8      109.43      109.84      2.77 o 
   3   2   8       12.52       11.48      1.23 o 
   4   2   8       23.75       28.35      2.14 o 
   5   2   8        0.94        1.66      1.26 o 
  -7   3   8       39.29       46.67      3.22 o 
  -6   3   8       76.63       79.41      2.68 o 
  -5   3   8       44.49       40.90      2.51 o 
  -4   3   8       26.70       30.08      1.43 o 
  -3   3   8      283.25      266.54      4.48 o 
  -2   3   8      282.38      296.93      4.91 o 
  -1   3   8        9.93       10.77      0.72 o 
   0   3   8       35.69       31.76      1.29 o 
   1   3   8      120.52      125.26      3.19 o 
   2   3   8       11.02       10.30      1.16 o 
   3   3   8       42.58       40.23      3.14 o 
   4   3   8       12.61       15.13      1.33 o 
   5   3   8        0.02       -0.61      1.11 o 
  -7   4   8        9.80       11.79      1.84 o 
  -6   4   8       10.52       10.41      1.19 o 
  -5   4   8       79.81       88.15      4.54 o 
  -4   4   8      342.69      339.65      6.17 o 
  -3   4   8      154.72      158.18      3.31 o 
  -2   4   8        2.95        7.04      0.71 o 
  -1   4   8       41.34       44.68      1.42 o 
   0   4   8      206.36      192.73      4.14 o 
   1   4   8        4.43        3.61      0.71 o 
   2   4   8       78.32       81.65      3.39 o 
   3   4   8       29.30       27.88      1.84 o 
   4   4   8        6.25        6.52      1.27 o 
   5   4   8        2.91        4.80      1.60 o 
  -7   5   8       52.22       65.50      3.84 o 
  -6   5   8        1.15        1.51      0.92 o 
  -5   5   8        0.64        1.31      0.75 o 
  -4   5   8       26.63       25.35      1.36 o 
  -3   5   8      457.47      441.85      7.57 o 
  -2   5   8        0.66        1.09      0.52 o 
  -1   5   8        0.00       -0.20      0.41 o 
   0   5   8        2.99        4.21      0.72 o 
   1   5   8        0.99        0.67      0.65 o 
   2   5   8       58.21       60.68      2.12 o 
   3   5   8       22.15       21.75      1.46 o 
   4   5   8       41.01       41.03      2.47 o 
  -6   6   8       16.38       20.73      2.23 o 
  -5   6   8       22.43       19.01      1.93 o 
  -4   6   8       82.99       84.34      2.52 o 
  -3   6   8       45.26       46.02      1.99 o 
  -2   6   8       11.01       12.96      0.95 o 
  -1   6   8       21.50       20.76      1.74 o 
   0   6   8       15.99       15.79      1.11 o 
   1   6   8       58.16       58.84      2.02 o 
   2   6   8       25.71       30.69      1.90 o 
   3   6   8        4.52        2.88      0.99 o 
   4   6   8        9.71        9.49      1.74 o 
  -6   7   8        6.36        7.42      1.60 o 
  -5   7   8        5.03        5.51      1.33 o 
  -4   7   8       41.10       38.84      3.84 o 
  -3   7   8      143.52      146.61      4.87 o 
  -2   7   8      177.72      177.76      4.46 o 
  -1   7   8       48.46       52.36      2.04 o 
   0   7   8        0.40        2.43      1.03 o 
   1   7   8       40.71       36.31      2.42 o 
   2   7   8      128.91      135.17      5.58 o 
   3   7   8        7.50        5.65      1.25 o 
  -6   8   8        0.01       -0.47      1.11 o 
  -5   8   8        1.20        1.74      1.84 o 
  -4   8   8       18.89       21.80      2.16 o 
  -3   8   8       54.04       44.26      2.45 o 
  -2   8   8        0.72        1.11      0.93 o 
  -1   8   8        1.45        2.40      2.05 o 
   0   8   8       77.74       81.02      3.38 o 
   1   8   8        0.63        0.08      0.91 o 
   2   8   8       17.29       17.59      1.97 o 
  -5   9   8        4.05        6.85      1.51 o 
  -4   9   8        0.01       -1.34      0.89 o 
  -3   9   8       37.21       35.26      2.38 o 
  -2   9   8        1.81        0.21      1.42 o 
  -1   9   8        7.26        7.15      1.33 o 
   0   9   8        0.67        1.35      1.58 o 
   1   9   8        0.00       -0.67      1.00 o 
  -4  10   8       39.92       42.87      2.79 o 
  -3  10   8        0.46        0.21      1.42 o 
  -2  10   8        8.10        8.10      1.41 o 
  -1  10   8        3.42        2.79      1.18 o 
   0  10   8       14.77       17.06      1.86 o 
  -1 -13   9        1.18        1.23      1.21 o 
   0 -13   9        6.10        5.25      1.25 o 
   1 -13   9       18.55       18.64      1.77 o 
   2 -13   9        4.96        7.36      1.47 o 
   3 -13   9        4.46        3.16      1.47 o 
  -3 -12   9        9.70        6.24      1.52 o 
  -2 -12   9        0.25       -0.70      0.74 o 
  -1 -12   9       16.98       17.11      1.09 o 
   0 -12   9       31.33       32.81      1.91 o 
   1 -12   9       18.59       18.74      1.27 o 
   2 -12   9        1.06       -0.25      0.68 o 
   3 -12   9        0.02        1.73      0.91 o 
   4 -12   9        4.14        6.12      1.79 o 
  -3 -11   9        1.88        3.47      1.69 o 
  -2 -11   9       13.07       11.87      1.08 o 
  -1 -11   9       20.60       18.29      1.23 o 
   0 -11   9       11.84       10.33      0.76 o 
   1 -11   9        5.90        5.28      0.62 o 
   2 -11   9       36.59       31.20      1.42 o 
   3 -11   9        4.55        3.27      0.81 o 
   4 -11   9       29.76       27.58      2.00 o 
  -4 -10   9        0.41        1.55      1.03 o 
  -3 -10   9       73.17       65.82      3.06 o 
  -2 -10   9        1.58        1.15      0.81 o 
  -1 -10   9      139.60      135.41      3.32 o 
   0 -10   9       43.30       39.70      1.33 o 
   1 -10   9      172.49      171.90      3.97 o 
   2 -10   9        6.63        4.94      0.76 o 
   3 -10   9        1.45        2.20      0.96 o 
   4 -10   9        0.14       -0.34      2.21 o 
   5 -10   9        3.82        5.57      2.21 o 
  -5  -9   9        0.77        2.29      1.24 o 
  -4  -9   9        0.01       -0.16      0.96 o 
  -3  -9   9       20.68       19.21      1.42 o 
  -2  -9   9      422.58      427.69      8.49 o 
  -1  -9   9      144.24      140.87      3.00 o 
   0  -9   9      267.48      268.08      7.07 o 
   1  -9   9       26.97       25.92      1.12 o 
   2  -9   9       35.49       31.29      1.45 o 
   3  -9   9      119.44      109.69      3.83 o 
   4  -9   9        4.26        7.02      1.30 o 
   5  -9   9       10.82        9.03      1.84 o 
  -5  -8   9        2.69        2.94      1.16 o 
  -4  -8   9        9.65       13.04      1.87 o 
  -3  -8   9      185.71      193.85      4.67 o 
  -2  -8   9        0.28       -0.29      0.60 o 
  -1  -8   9      195.23      191.42      4.02 o 
   0  -8   9      107.14      113.58      3.44 o 
   1  -8   9       22.63       19.48      1.44 o 
   2  -8   9       27.40       24.68      1.23 o 
   3  -8   9      156.50      148.68      4.79 o 
   4  -8   9       20.99       18.89      2.21 o 
   5  -8   9       20.20       21.80      2.37 o 
  -6  -7   9        2.34        4.98      1.46 o 
  -5  -7   9       64.46       50.58      2.78 o 
  -4  -7   9       50.45       53.12      2.31 o 
  -3  -7   9        5.15        5.10      0.75 o 
  -2  -7   9      146.49      142.59      3.07 o 
  -1  -7   9      251.25      246.80      5.89 o 
   0  -7   9        2.15        1.84      0.41 o 
   1  -7   9      280.62      273.61      4.06 o 
   2  -7   9        2.39        2.82      0.51 o 
   3  -7   9      788.41      756.39     15.27 o 
   4  -7   9       14.31       14.55      1.71 o 
   5  -7   9        2.00        1.89      1.74 o 
   6  -7   9        3.73        6.83      1.64 o 
  -6  -6   9        0.54        0.90      1.15 o 
  -5  -6   9       22.71       26.53      1.87 o 
  -4  -6   9       44.27       41.45      2.44 o 
  -3  -6   9       72.11       70.37      2.06 o 
  -2  -6   9       15.66       14.82      0.85 o 
  -1  -6   9      160.39      157.71      2.82 o 
   0  -6   9       28.44       31.52      0.98 o 
   1  -6   9       97.17       95.90      1.97 o 
   2  -6   9        5.98        7.01      0.76 o 
   3  -6   9       57.80       55.70      1.91 o 
   4  -6   9       16.76       12.03      1.27 o 
   5  -6   9       56.96       57.37      3.39 o 
   6  -6   9        4.74        7.06      1.77 o 
  -6  -5   9        2.05        3.03      1.04 o 
  -5  -5   9      102.12      111.95      3.07 o 
  -4  -5   9        0.67        0.01      0.62 o 
  -3  -5   9       78.71       79.37      2.66 o 
  -2  -5   9      390.66      380.21      6.04 o 
  -1  -5   9       43.57       44.88      1.29 o 
   0  -5   9      757.45      773.59     13.72 o 
   1  -5   9      213.33      230.41      5.15 o 
   2  -5   9       26.31       19.54      1.09 o 
   3  -5   9       75.35       84.87      2.36 o 
   4  -5   9      448.93      464.70     11.79 o 
   5  -5   9       25.58       24.70      1.86 o 
   6  -5   9        4.13        5.40      1.61 o 
  -6  -4   9        6.86        6.56      1.29 o 
  -5  -4   9        0.00        0.87      0.74 o 
  -4  -4   9        2.15        0.05      0.61 o 
  -3  -4   9       17.85       16.42      1.11 o 
  -2  -4   9       16.70       13.51      0.73 o 
  -1  -4   9        0.00       -0.32      0.30 o 
   0  -4   9       15.26       16.21      0.73 o 
   1  -4   9      206.97      214.64      3.37 o 
   2  -4   9       32.07       32.45      1.35 o 
   3  -4   9       53.89       51.40      1.78 o 
   4  -4   9       87.11       82.33      2.89 o 
   5  -4   9       24.28       27.49      2.01 o 
   6  -4   9       23.56       21.90      2.34 o 
  -7  -3   9        9.27        5.90      2.79 o 
  -6  -3   9       44.97       38.25      2.82 o 
  -5  -3   9       21.70       21.81      1.54 o 
  -4  -3   9       60.44       64.99      2.19 o 
  -3  -3   9       37.12       38.41      1.66 o 
  -2  -3   9      175.75      163.97      2.90 o 
  -1  -3   9        0.53        1.11      0.39 o 
   0  -3   9      128.61      112.32      2.04 o 
   1  -3   9       22.15       20.49      0.83 o 
   2  -3   9        0.37       -0.68      0.46 o 
   3  -3   9      107.82      116.74      3.38 o 
   4  -3   9       79.83       79.16      4.12 o 
   5  -3   9       34.19       38.79      3.88 o 
   6  -3   9        2.18        1.63      1.41 o 
  -7  -2   9       11.67       13.41      2.02 o 
  -6  -2   9        4.50        4.10      1.34 o 
  -5  -2   9        2.37        0.68      0.73 o 
  -4  -2   9        4.50        5.77      1.00 o 
  -3  -2   9       94.07       87.29      3.53 o 
  -2  -2   9       80.34       94.34      1.92 o 
  -1  -2   9        8.45        6.95      0.58 o 
   0  -2   9        8.28       10.16      0.78 o 
   1  -2   9       81.65       92.59      1.94 o 
   2  -2   9      299.25      291.27      6.26 o 
   3  -2   9       28.74       29.06      2.97 o 
   4  -2   9       44.68       47.43      2.05 o 
   5  -2   9       13.93       15.52      1.97 o 
   6  -2   9       76.58       78.99      4.05 o 
  -7  -1   9       96.28      103.41     10.58 o 
  -6  -1   9       59.31       52.25      2.82 o 
  -5  -1   9       48.37       47.23      2.07 o 
  -4  -1   9       29.00       28.35      1.88 o 
  -3  -1   9       15.16       10.52      0.84 o 
  -2  -1   9       72.83       78.43      1.72 o 
  -1  -1   9      514.82      513.77      7.21 o 
   0  -1   9       39.62       46.76      1.27 o 
   1  -1   9        5.19        6.47      0.61 o 
   2  -1   9        8.47        9.62      0.87 o 
   3  -1   9        0.01        0.63      0.80 o 
   4  -1   9       48.01       48.69      2.10 o 
   5  -1   9        0.75        2.42      1.26 o 
  -7   0   9        2.75        4.76      1.48 o 
  -6   0   9        3.76        4.32      1.17 o 
  -5   0   9       20.22       21.41      1.93 o 
  -4   0   9        0.48        0.38      0.58 o 
  -3   0   9       22.59       18.18      1.06 o 
  -2   0   9       18.69       18.18      0.89 o 
  -1   0   9        0.08        1.43      0.58 o 
   0   0   9      394.20      380.50      5.88 o 
   1   0   9        7.63        7.01      0.68 o 
   2   0   9      146.67      147.06      3.07 o 
   3   0   9        1.71        1.91      0.73 o 
   4   0   9       27.38       27.12      1.90 o 
   5   0   9       10.04       11.14      1.86 o 
  -7   1   9        3.00        6.99      1.62 o 
  -6   1   9       11.40       11.71      1.46 o 
  -5   1   9        6.29        7.90      1.04 o 
  -4   1   9       68.09       58.25      2.17 o 
  -3   1   9        7.16        5.84      0.69 o 
  -2   1   9      481.11      489.34      7.47 o 
  -1   1   9      140.04      142.37      2.52 o 
   0   1   9       30.10       25.36      0.96 o 
   1   1   9       47.41       46.46      1.79 o 
   2   1   9       28.98       25.54      1.38 o 
   3   1   9       85.23       86.86      3.18 o 
   4   1   9       62.92       65.21      2.67 o 
   5   1   9        6.59        9.86      1.79 o 
  -7   2   9       12.39       11.59      4.68 o 
  -6   2   9       28.11       28.17      2.07 o 
  -5   2   9        2.52        2.09      0.85 o 
  -4   2   9        1.97        5.44      0.86 o 
  -3   2   9        6.46        7.54      0.72 o 
  -2   2   9       13.77       15.92      0.96 o 
  -1   2   9      409.47      396.57      7.17 o 
   0   2   9        2.19        0.99      0.50 o 
   1   2   9        0.37       -0.72      0.48 o 
   2   2   9       16.30       17.54      1.65 o 
   3   2   9       39.90       36.13      2.22 o 
   4   2   9        1.40        3.18      1.46 o 
   5   2   9        0.18        1.58      1.34 o 
  -7   3   9        8.02        6.46      1.63 o 
  -6   3   9        0.19        0.24      0.84 o 
  -5   3   9       10.65        7.17      1.32 o 
  -4   3   9        0.86        0.66      0.65 o 
  -3   3   9        0.29        1.29      0.55 o 
  -2   3   9        3.89        5.71      0.64 o 
  -1   3   9        0.52        0.15      0.41 o 
   0   3   9      116.77      123.52      3.05 o 
   1   3   9       12.91       12.37      1.02 o 
   2   3   9        1.24       -0.12      0.64 o 
   3   3   9       33.94       38.50      2.19 o 
   4   3   9        9.50        8.28      1.47 o 
  -7   4   9       23.94       21.25      2.30 o 
  -6   4   9        5.52        5.19      1.00 o 
  -5   4   9       23.60       29.49      1.70 o 
  -4   4   9      560.15      548.64     10.33 o 
  -3   4   9        1.40        0.49      0.57 o 
  -2   4   9        0.59        1.47      0.57 o 
  -1   4   9        1.01        1.06      0.50 o 
   0   4   9       29.93       33.14      1.53 o 
   1   4   9       46.57       46.29      1.82 o 
   2   4   9       65.47       69.46      2.33 o 
   3   4   9       21.24       26.69      1.86 o 
   4   4   9       14.26       13.94      2.27 o 
  -6   5   9       19.21       15.23      2.04 o 
  -5   5   9        0.99        1.69      0.84 o 
  -4   5   9       37.72       40.85      1.89 o 
  -3   5   9       52.54       43.99      1.67 o 
  -2   5   9      158.00      160.33      3.41 o 
  -1   5   9       64.71       67.76      2.10 o 
   0   5   9       40.99       38.80      1.69 o 
   1   5   9        4.35        3.51      0.81 o 
   2   5   9        1.40        1.65      0.78 o 
   3   5   9       28.03       30.03      2.02 o 
   4   5   9        0.00        1.37      1.89 o 
  -6   6   9        3.19        2.03      1.31 o 
  -5   6   9        9.97        7.02      1.48 o 
  -4   6   9      144.62      131.75      3.78 o 
  -3   6   9       51.81       53.46      3.18 o 
  -2   6   9        3.43        3.56      0.77 o 
  -1   6   9        2.98        3.46      0.76 o 
   0   6   9        8.69        7.19      1.09 o 
   1   6   9       29.91       25.90      1.53 o 
   2   6   9       29.23       34.07      2.02 o 
   3   6   9       46.45       43.69      2.47 o 
  -6   7   9        3.71        3.75      1.41 o 
  -5   7   9       26.98       23.99      4.05 o 
  -4   7   9        7.08        4.22      1.26 o 
  -3   7   9        7.18        4.16      1.37 o 
  -2   7   9      104.30      102.10      9.69 o 
  -1   7   9       39.17       35.99      2.89 o 
   0   7   9       14.85       12.51      1.52 o 
   1   7   9        2.52        1.35      1.06 o 
   2   7   9        3.52        4.29      1.37 o 
  -5   8   9        0.04       -0.69      1.26 o 
  -4   8   9        0.03       -1.25      0.96 o 
  -3   8   9        0.49        0.23      0.96 o 
  -2   8   9        0.65       -0.67      1.05 o 
  -1   8   9       16.16       20.99      2.47 o 
   0   8   9       23.04       26.22      2.15 o 
   1   8   9       16.97       18.86      1.97 o 
   2   8   9        0.87        0.52      1.18 o 
  -4   9   9        2.26        4.57      1.33 o 
  -3   9   9       44.99       47.90      2.72 o 
  -2   9   9        1.18        0.84      1.04 o 
  -1   9   9       59.91       60.40      5.37 o 
   0   9   9        0.00        0.14      1.05 o 
   1   9   9        2.48        3.68      1.34 o 
  -3  10   9       16.45       22.78      2.08 o 
  -2  10   9        1.17        0.28      1.06 o 
  -1  10   9       11.95        6.52      1.89 o 
  -1 -13  10        4.72        3.10      1.31 o 
   0 -13  10       10.03        9.94      1.63 o 
   1 -13  10       28.39       32.01      2.32 o 
   2 -13  10       18.03       14.10      2.00 o 
  -2 -12  10        0.64        1.17      0.69 o 
  -1 -12  10        0.30        0.23      0.70 o 
   0 -12  10       18.81       18.08      1.12 o 
   1 -12  10        3.61        3.19      0.75 o 
   2 -12  10       14.13       11.16      1.18 o 
   3 -12  10       17.49       19.36      1.74 o 
  -3 -11  10        2.96        3.71      1.84 o 
  -2 -11  10        2.11        2.37      0.75 o 
  -1 -11  10       31.04       28.02      1.78 o 
   0 -11  10        0.10        0.49      0.58 o 
   1 -11  10        0.03       -0.30      0.55 o 
   2 -11  10       19.65       24.35      1.42 o 
   3 -11  10        9.69        8.69      1.09 o 
   4 -11  10       29.19       28.72      3.21 o 
  -4 -10  10       16.71       17.37      1.79 o 
  -3 -10  10        2.87        1.54      1.45 o 
  -2 -10  10        0.62        0.36      0.64 o 
  -1 -10  10       88.45       88.89      2.54 o 
   0 -10  10       26.73       26.97      1.35 o 
   1 -10  10       40.40       39.84      1.57 o 
   2 -10  10       43.23       39.48      1.77 o 
   3 -10  10       17.84       22.24      1.51 o 
   4 -10  10        2.56        0.22      0.99 o 
  -4  -9  10        0.00        1.05      0.97 o 
  -3  -9  10        2.59        1.95      0.84 o 
  -2  -9  10        3.96        5.46      1.08 o 
  -1  -9  10      110.54      104.37      2.84 o 
   0  -9  10        8.62       10.83      0.93 o 
   1  -9  10       57.56       51.50      1.81 o 
   2  -9  10        0.20       -0.26      0.57 o 
   3  -9  10        1.00        0.32      1.42 o 
   4  -9  10        0.21        1.21      1.84 o 
   5  -9  10       32.90       41.20      2.86 o 
  -5  -8  10        2.12        2.35      1.15 o 
  -4  -8  10        0.51       -0.54      0.93 o 
  -3  -8  10        0.11        0.61      0.72 o 
  -2  -8  10       20.67       20.64      1.60 o 
  -1  -8  10      182.58      182.18      6.49 o 
   0  -8  10        9.10        8.72      0.75 o 
   1  -8  10       27.60       27.15      1.58 o 
   2  -8  10      329.66      313.69      7.20 o 
   3  -8  10        0.01        0.11      1.58 o 
   4  -8  10        4.52        3.02      1.26 o 
   5  -8  10        5.14        8.47      1.62 o 
  -5  -7  10        4.36        4.66      1.36 o 
  -4  -7  10        3.39        5.02      1.09 o 
  -3  -7  10        3.70        2.98      0.70 o 
  -2  -7  10       84.65       75.07      3.19 o 
  -1  -7  10      229.92      232.75      4.40 o 
   0  -7  10       24.13       21.33      1.29 o 
   1  -7  10        0.66        0.93      0.51 o 
   2  -7  10        1.62        2.58      0.66 o 
   3  -7  10       20.22       21.28      1.86 o 
   4  -7  10       50.24       45.94      2.74 o 
   5  -7  10       33.09       35.98      5.42 o 
  -6  -6  10       16.04       15.77      2.95 o 
  -5  -6  10       23.67       25.00      2.16 o 
  -4  -6  10       23.87       29.75      1.60 o 
  -3  -6  10       99.49       98.75      2.58 o 
  -2  -6  10       72.33       62.46      1.88 o 
  -1  -6  10       34.50       39.64      1.53 o 
   0  -6  10       39.45       39.98      1.61 o 
   1  -6  10       80.33       69.99      2.49 o 
   2  -6  10       45.76       43.07      1.62 o 
   3  -6  10        1.33        0.07      0.69 o 
   4  -6  10        9.08        8.47      1.21 o 
   5  -6  10        6.03        2.59      1.58 o 
  -6  -5  10        7.75        5.60      1.19 o 
  -5  -5  10       44.04       55.36      2.39 o 
  -4  -5  10        9.11        7.04      1.05 o 
  -3  -5  10       38.30       38.51      1.97 o 
  -2  -5  10        8.55        5.58      0.71 o 
  -1  -5  10        6.07        6.50      0.62 o 
   0  -5  10      175.69      175.32      3.58 o 
   1  -5  10      164.44      180.91      3.57 o 
   2  -5  10        7.21        5.06      0.86 o 
   3  -5  10        1.30       -0.90      0.60 o 
   4  -5  10       51.53       44.82      2.34 o 
   5  -5  10       12.07       12.14      1.50 o 
  -6  -4  10        9.59       10.61      1.71 o 
  -5  -4  10        1.59        1.94      0.81 o 
  -4  -4  10        9.07        8.33      1.19 o 
  -3  -4  10      101.86      100.11      2.93 o 
  -2  -4  10       20.15       17.20      1.06 o 
  -1  -4  10      264.70      251.44      3.91 o 
   0  -4  10      405.37      416.84      5.98 o 
   1  -4  10      188.11      167.84      3.08 o 
   2  -4  10       36.53       34.91      2.07 o 
   3  -4  10      126.13      129.81      4.33 o 
   4  -4  10      100.13       94.52      3.23 o 
   5  -4  10        0.54        0.10      1.14 o 
  -6  -3  10        5.81        5.42      1.45 o 
  -5  -3  10       39.21       40.60      3.22 o 
  -4  -3  10      141.96      134.79      3.27 o 
  -3  -3  10       68.00       63.22      2.15 o 
  -2  -3  10       21.71       28.96      1.19 o 
  -1  -3  10      160.17      145.06      2.78 o 
   0  -3  10        3.63        4.46      0.55 o 
   1  -3  10      167.21      164.40      3.01 o 
   2  -3  10      101.88       92.86      5.37 o 
   3  -3  10        0.02       -0.51      0.74 o 
   4  -3  10      151.56      152.33      3.84 o 
   5  -3  10        0.92        1.37      1.26 o 
  -7  -2  10        0.15        0.46      2.31 o 
  -6  -2  10        0.06       -1.23      1.63 o 
  -5  -2  10        0.95        1.37      0.80 o 
  -4  -2  10      113.40       95.48      2.78 o 
  -3  -2  10       43.73       47.22      1.90 o 
  -2  -2  10      162.74      145.95      2.86 o 
  -1  -2  10        0.91        0.19      0.44 o 
   0  -2  10        0.18       -0.06      0.53 o 
   1  -2  10        0.01       -0.58      0.38 o 
   2  -2  10       43.63       49.90      2.06 o 
   3  -2  10        1.97        3.63      0.92 o 
   4  -2  10        0.80        1.53      0.83 o 
   5  -2  10       14.76       11.08      1.81 o 
  -7  -1  10        0.01       -0.02      1.30 o 
  -6  -1  10        6.91       11.47      2.00 o 
  -5  -1  10       17.18       11.96      1.51 o 
  -4  -1  10      169.83      149.11      3.31 o 
  -3  -1  10        0.22        0.57      0.60 o 
  -2  -1  10       55.97       51.78      1.53 o 
  -1  -1  10     1645.77     1611.02     21.06 o 
   0  -1  10      155.55      155.88      2.90 o 
   1  -1  10       23.05       30.42      2.37 o 
   2  -1  10        0.00        1.42      0.67 o 
   3  -1  10        0.40       -0.17      0.84 o 
   4  -1  10       57.88       64.30      3.95 o 
   5  -1  10       62.35       58.17      3.53 o 
  -7   0  10        3.51        2.39      1.53 o 
  -6   0  10       23.88       18.45      1.76 o 
  -5   0  10       21.83       22.92      1.82 o 
  -4   0  10        0.31       -0.22      0.57 o 
  -3   0  10        2.98        3.99      1.40 o 
  -2   0  10       55.52       55.11      2.16 o 
  -1   0  10       15.19       20.56      1.01 o 
   0   0  10       63.32       72.70      1.73 o 
   1   0  10       22.55       28.62      1.29 o 
   2   0  10        1.66        1.91      0.70 o 
   3   0  10       21.39       19.68      1.93 o 
   4   0  10        0.02        0.20      0.87 o 
   5   0  10        6.52        9.89      2.53 o 
  -7   1  10        2.85        1.93      1.58 o 
  -6   1  10       57.92       65.51      3.96 o 
  -5   1  10        8.00        6.22      1.08 o 
  -4   1  10       49.11       48.83      1.97 o 
  -3   1  10      260.87      261.32      4.92 o 
  -2   1  10      514.36      527.53      8.11 o 
  -1   1  10     1135.76     1174.80     16.79 o 
   0   1  10       46.87       39.51      1.26 o 
   1   1  10       15.30       13.54      0.96 o 
   2   1  10       72.43       75.60      2.40 o 
   3   1  10        0.66       -1.02      0.88 o 
   4   1  10        6.11        4.29      1.11 o 
   5   1  10       26.38       25.71      4.37 o 
  -7   2  10        9.11       13.03      1.95 o 
  -6   2  10        2.18        2.07      1.05 o 
  -5   2  10       12.81       11.76      1.24 o 
  -4   2  10       12.22       13.65      1.19 o 
  -3   2  10        1.61        0.48      0.66 o 
  -2   2  10       20.07       24.28      1.14 o 
  -1   2  10      150.08      150.49      2.87 o 
   0   2  10       17.83       11.92      1.29 o 
   1   2  10        0.19        0.89      0.65 o 
   2   2  10       42.64       43.05      4.00 o 
   3   2  10        0.01        0.77      0.87 o 
   4   2  10        4.39        6.20      1.84 o 
  -6   3  10       13.50       13.22      1.56 o 
  -5   3  10       66.95       76.04      2.62 o 
  -4   3  10       11.64        9.92      1.10 o 
  -3   3  10       40.17       37.52      1.84 o 
  -2   3  10       17.87       14.83      1.04 o 
  -1   3  10        0.02        0.30      0.49 o 
   0   3  10       82.34       75.32      2.34 o 
   1   3  10       28.63       26.57      1.50 o 
   2   3  10       23.82       19.71      1.39 o 
   3   3  10        6.50        5.99      2.06 o 
   4   3  10        0.18        0.73      0.99 o 
  -6   4  10       28.20       21.73      1.83 o 
  -5   4  10       22.13       21.95      1.89 o 
  -4   4  10        8.08        8.85      1.08 o 
  -3   4  10       17.62       14.43      1.19 o 
  -2   4  10        0.62        0.78      0.59 o 
  -1   4  10        0.61       -0.21      0.63 o 
   0   4  10      193.11      187.70      4.28 o 
   1   4  10       27.73       30.68      2.55 o 
   2   4  10       30.63       34.83      1.85 o 
   3   4  10        1.68        1.80      1.01 o 
   4   4  10        0.21       -0.66      1.02 o 
  -6   5  10        5.61        3.85      1.54 o 
  -5   5  10        0.39        1.43      0.96 o 
  -4   5  10        6.37        3.27      0.87 o 
  -3   5  10       31.41       39.57      1.81 o 
  -2   5  10       53.63       46.64      2.48 o 
  -1   5  10       11.28       11.99      1.10 o 
   0   5  10        7.67        6.66      0.94 o 
   1   5  10        0.11        0.56      0.75 o 
   2   5  10        2.05        0.96      0.83 o 
   3   5  10       12.31       12.16      1.50 o 
  -6   6  10       41.53       43.38      5.47 o 
  -5   6  10        1.21        2.58      1.79 o 
  -4   6  10        0.90        0.20      1.16 o 
  -3   6  10      140.25      135.33      4.54 o 
  -2   6  10       20.77       23.12      1.45 o 
  -1   6  10       57.16       53.96      2.02 o 
   0   6  10        6.77        9.50      1.17 o 
   1   6  10        6.05        3.33      1.01 o 
   2   6  10       62.92       68.08      3.42 o 
   3   6  10        0.82       -0.61      0.99 o 
  -5   7  10        3.56        3.79      1.44 o 
  -4   7  10        3.87        1.24      1.15 o 
  -3   7  10       54.43       55.34      2.97 o 
  -2   7  10        4.79        5.44      1.21 o 
  -1   7  10        6.07        6.44      1.53 o 
   0   7  10        2.92        3.58      1.32 o 
   1   7  10        1.42        0.88      1.11 o 
   2   7  10       17.21       17.79      2.12 o 
  -4   8  10        0.46       -0.79      1.42 o 
  -3   8  10        9.68        9.63      1.59 o 
  -2   8  10       86.66       77.75      3.50 o 
  -1   8  10        0.82        1.13      1.11 o 
   0   8  10       11.36       13.19      1.78 o 
   1   8  10       12.93       11.96      1.82 o 
  -3   9  10       15.26       13.64      1.79 o 
  -2   9  10        3.81        3.80      1.29 o 
  -1   9  10        2.96        4.99      1.36 o 
   0 -13  11        5.74        4.52      2.05 o 
   1 -13  11        5.70        9.18      1.74 o 
  -2 -12  11        0.50        0.42      0.84 o 
  -1 -12  11        0.23       -0.90      0.60 o 
   0 -12  11        0.36        0.45      0.62 o 
   1 -12  11        4.34        5.28      0.80 o 
   2 -12  11       14.71       17.64      1.33 o 
   3 -12  11       45.33       51.71      2.56 o 
  -3 -11  11       19.63       18.09      1.73 o 
  -2 -11  11        3.07        3.13      0.96 o 
  -1 -11  11        2.41        1.98      0.74 o 
   0 -11  11       25.27       30.40      1.60 o 
   1 -11  11        0.14       -0.63      0.56 o 
   2 -11  11        0.09        0.14      0.69 o 
   3 -11  11        6.99        5.29      1.21 o 
   4 -11  11        0.53        1.93      1.37 o 
  -4 -10  11        5.87        5.46      1.32 o 
  -3 -10  11        4.25        4.06      1.11 o 
  -2 -10  11        1.74        1.75      0.73 o 
  -1 -10  11       28.63       29.04      1.57 o 
   0 -10  11       12.84       12.64      1.07 o 
   1 -10  11        2.25        2.29      0.70 o 
   2 -10  11       20.37       21.75      1.51 o 
   3 -10  11        2.76        2.09      0.87 o 
   4 -10  11        0.54        0.76      1.16 o 
  -4  -9  11       38.07       40.90      2.55 o 
  -3  -9  11        8.58       13.24      1.46 o 
  -2  -9  11       17.65       17.73      1.36 o 
  -1  -9  11       26.35       24.12      1.44 o 
   0  -9  11       41.75       38.43      1.71 o 
   1  -9  11       73.03       74.46      2.54 o 
   2  -9  11       19.59       15.53      1.30 o 
   3  -9  11       90.44       88.09      3.02 o 
   4  -9  11       27.35       29.19      2.34 o 
  -5  -8  11        4.53        3.38      1.27 o 
  -4  -8  11        7.24        7.93      1.32 o 
  -3  -8  11       13.81       10.31      1.20 o 
  -2  -8  11        5.33        3.96      0.85 o 
  -1  -8  11       23.01       22.88      1.63 o 
   0  -8  11       74.45       68.70      2.21 o 
   1  -8  11       43.74       43.39      1.75 o 
   2  -8  11        1.41        1.59      0.97 o 
   3  -8  11       47.99       51.24      2.67 o 
   4  -8  11        0.27        0.61      1.14 o 
   5  -8  11        0.12        0.36      1.16 o 
  -5  -7  11       21.09       23.15      2.08 o 
  -4  -7  11        2.44        2.80      1.10 o 
  -3  -7  11       19.17       26.44      1.68 o 
  -2  -7  11      150.09      155.01      3.41 o 
  -1  -7  11       37.98       36.28      1.54 o 
   0  -7  11        7.69        5.85      0.73 o 
   1  -7  11        4.10        2.10      0.70 o 
   2  -7  11      103.30      102.90      3.15 o 
   3  -7  11        0.43       -0.17      1.01 o 
   4  -7  11        1.68        2.07      1.19 o 
   5  -7  11       16.17       14.76      2.04 o 
  -5  -6  11        0.20       -0.24      0.99 o 
  -4  -6  11       12.79       14.22      1.23 o 
  -3  -6  11       49.97       54.79      1.97 o 
  -2  -6  11      102.50      100.25      2.53 o 
  -1  -6  11       45.67       36.31      1.76 o 
   0  -6  11       84.90       81.12      2.13 o 
   1  -6  11       93.02       78.51      2.26 o 
   2  -6  11      122.79      134.12      3.92 o 
   3  -6  11       80.43       72.89      3.55 o 
   4  -6  11        1.33        3.50      1.29 o 
   5  -6  11        0.28        0.26      2.47 o 
  -6  -5  11        8.50       11.06      1.64 o 
  -5  -5  11        1.77        2.67      0.97 o 
  -4  -5  11        0.32        0.23      0.64 o 
  -3  -5  11      337.32      340.48      6.37 o 
  -2  -5  11       59.89       61.01      1.92 o 
  -1  -5  11        0.04        0.19      0.52 o 
   0  -5  11        0.49        0.96      0.69 o 
   1  -5  11        4.67        3.05      0.63 o 
   2  -5  11       56.07       55.53      2.40 o 
   3  -5  11       21.30       13.89      1.49 o 
   4  -5  11       15.07       15.88      1.58 o 
   5  -5  11        4.48        1.42      2.37 o 
  -6  -4  11       45.81       53.22      5.24 o 
  -5  -4  11        0.08        1.23      0.87 o 
  -4  -4  11       53.94       40.20      1.88 o 
  -3  -4  11        3.70        5.32      0.78 o 
  -2  -4  11       77.60       78.27      2.20 o 
  -1  -4  11      233.10      235.46      4.54 o 
   0  -4  11      328.91      300.89      5.48 o 
   1  -4  11       88.80       92.45      2.74 o 
   2  -4  11       22.40       19.19      1.30 o 
   3  -4  11      109.25      116.30      3.84 o 
   4  -4  11        3.25        1.52      0.83 o 
   5  -4  11        0.04        0.84      1.26 o 
  -6  -3  11        0.00        0.53      1.19 o 
  -5  -3  11       26.64       28.40      1.68 o 
  -4  -3  11       31.72       25.50      1.49 o 
  -3  -3  11        2.00        1.55      0.79 o 
  -2  -3  11      112.20       98.84      2.51 o 
  -1  -3  11      133.23      133.77      2.69 o 
   0  -3  11        3.12        3.99      0.67 o 
   1  -3  11        1.29        2.85      0.62 o 
   2  -3  11      121.11      122.98      3.21 o 
   3  -3  11       39.37       32.67      1.98 o 
   4  -3  11        8.31        9.46      1.15 o 
   5  -3  11        0.92        1.00      1.79 o 
  -6  -2  11        0.15        0.63      1.16 o 
  -5  -2  11      126.29      119.95      3.97 o 
  -4  -2  11       29.12       24.43      1.49 o 
  -3  -2  11       10.03        7.19      1.12 o 
  -2  -2  11      144.83      133.89      2.77 o 
  -1  -2  11      307.03      311.88      5.16 o 
   0  -2  11       26.14       27.19      1.15 o 
   1  -2  11       14.47       10.90      0.95 o 
   2  -2  11       33.99       27.63      1.64 o 
   3  -2  11        7.49        8.80      1.23 o 
   4  -2  11        2.14        2.24      1.03 o 
   5  -2  11       14.31       11.28      1.89 o 
  -6  -1  11        0.18       -0.32      1.08 o 
  -5  -1  11        3.79        3.62      1.06 o 
  -4  -1  11       10.83       12.11      1.21 o 
  -3  -1  11       65.40       58.88      1.77 o 
  -2  -1  11      162.43      158.53      3.12 o 
  -1  -1  11       22.99       26.06      1.18 o 
   0  -1  11       12.18       10.78      0.79 o 
   1  -1  11       87.92       94.54      2.37 o 
   2  -1  11       43.45       43.33      2.75 o 
   3  -1  11       16.46       14.99      2.47 o 
   4  -1  11       31.26       33.08      2.16 o 
   5  -1  11        6.19        9.02      1.84 o 
  -6   0  11        0.66       -0.17      1.58 o 
  -5   0  11       90.93       93.23      3.43 o 
  -4   0  11       12.70       10.94      1.32 o 
  -3   0  11       48.08       46.92      1.67 o 
  -2   0  11      551.07      510.50      7.97 o 
  -1   0  11      323.36      342.94      5.61 o 
   0   0  11       92.80       86.03      2.46 o 
   1   0  11       77.62       72.90      2.05 o 
   2   0  11       28.02       33.48      2.06 o 
   3   0  11        0.75        1.12      1.03 o 
   4   0  11       39.72       36.18      3.44 o 
  -6   1  11        0.20       -0.44      0.89 o 
  -5   1  11       21.13       23.39      1.90 o 
  -4   1  11       18.72       18.55      1.40 o 
  -3   1  11      322.81      327.47      7.17 o 
  -2   1  11        5.00        7.96      1.13 o 
  -1   1  11       35.89       36.48      1.37 o 
   0   1  11        8.15       10.25      0.74 o 
   1   1  11       59.98       65.52      2.77 o 
   2   1  11        5.26        4.19      0.89 o 
   3   1  11       34.62       38.17      2.75 o 
   4   1  11        0.49        0.54      1.03 o 
  -6   2  11       20.49       27.25      2.98 o 
  -5   2  11       15.77       15.50      1.40 o 
  -4   2  11        0.03        0.34      0.72 o 
  -3   2  11       18.32       23.10      1.47 o 
  -2   2  11      134.65      132.81      3.83 o 
  -1   2  11        0.47        0.81      0.57 o 
   0   2  11      171.65      174.97      4.09 o 
   1   2  11        9.59        8.28      0.99 o 
   2   2  11      120.40      132.20      4.32 o 
   3   2  11        0.00        0.41      1.11 o 
   4   2  11       13.23       11.82      1.55 o 
  -6   3  11       18.54       20.31      1.89 o 
  -5   3  11       31.99       38.37      2.05 o 
  -4   3  11      140.86      151.13      3.87 o 
  -3   3  11       34.55       31.28      2.89 o 
  -2   3  11       97.79       93.04      2.44 o 
  -1   3  11       29.10       30.76      1.62 o 
   0   3  11        1.77        1.64      0.72 o 
   1   3  11       11.77        9.93      1.36 o 
   2   3  11        2.78        2.07      0.88 o 
   3   3  11        6.97        9.36      1.79 o 
  -6   4  11        2.06        4.31      1.45 o 
  -5   4  11        0.08        1.16      0.79 o 
  -4   4  11        6.85       10.39      1.13 o 
  -3   4  11        2.96        3.47      0.83 o 
  -2   4  11       60.19       61.36      2.17 o 
  -1   4  11       94.19      101.41      4.98 o 
   0   4  11      156.81      147.31      3.70 o 
   1   4  11        6.65        4.96      1.11 o 
   2   4  11        0.27       -0.05      0.80 o 
   3   4  11       25.83       27.32      3.79 o 
  -6   5  11        7.72        6.42      2.63 o 
  -5   5  11       43.17       50.63      2.65 o 
  -4   5  11       27.35       21.69      1.67 o 
  -3   5  11        9.86       10.95      1.26 o 
  -2   5  11       35.28       33.75      1.77 o 
  -1   5  11        1.95        0.47      0.70 o 
   0   5  11        0.03        0.64      0.77 o 
   1   5  11       69.82       80.37      3.71 o 
   2   5  11        0.89       -0.20      0.92 o 
  -5   6  11        1.76        4.01      1.44 o 
  -4   6  11       32.66       30.96      2.49 o 
  -3   6  11        1.97       -0.19      1.03 o 
  -2   6  11        2.75        1.44      1.15 o 
  -1   6  11        7.67        8.94      1.21 o 
   0   6  11       15.95       10.45      1.64 o 
   1   6  11       16.66       15.12      1.90 o 
   2   6  11        6.19        6.70      1.59 o 
  -5   7  11        0.11        0.63      1.24 o 
  -4   7  11        3.96        7.60      1.60 o 
  -3   7  11       54.74       64.20      3.35 o 
  -2   7  11        6.82        4.86      1.37 o 
  -1   7  11        0.73        1.51      1.26 o 
   0   7  11        1.05        1.32      1.18 o 
   1   7  11        0.93        0.94      1.42 o 
  -4   8  11        2.74        4.71      1.48 o 
  -3   8  11        0.47        0.64      1.42 o 
  -2   8  11        6.11        7.24      1.48 o 
  -1   8  11        2.76        3.89      1.31 o 
   0   8  11        3.86        2.80      2.52 o 
  -1 -12  12        0.24        0.32      0.83 o 
   0 -12  12       23.05       26.36      1.93 o 
   1 -12  12        8.63        7.69      0.97 o 
   2 -12  12        0.86        0.25      0.95 o 
  -2 -11  12        0.31        0.57      0.93 o 
  -1 -11  12       34.12       38.47      1.86 o 
   0 -11  12       33.85       33.44      1.71 o 
   1 -11  12       56.53       55.38      2.04 o 
   2 -11  12        0.91        1.72      0.99 o 
   3 -11  12        0.89        0.21      1.03 o 
  -3 -10  12        1.04        1.20      0.99 o 
  -2 -10  12        0.81        1.11      0.89 o 
  -1 -10  12        4.88        7.20      1.06 o 
   0 -10  12       67.19       70.90      3.18 o 
   1 -10  12        9.46        8.81      1.02 o 
   2 -10  12        0.00       -0.92      0.74 o 
   3 -10  12        8.21        9.52      1.58 o 
  -4  -9  12       10.74       10.27      1.56 o 
  -3  -9  12       58.72       63.91      2.91 o 
  -2  -9  12        0.24       -0.14      0.71 o 
  -1  -9  12      104.17       93.60      3.36 o 
   0  -9  12       47.68       53.02      1.99 o 
   1  -9  12        4.72        3.46      0.81 o 
   2  -9  12       30.17       22.54      2.19 o 
   3  -9  12       37.39       42.16      2.70 o 
   4  -9  12       74.91       88.50      4.00 o 
  -4  -8  12        5.67        1.89      1.37 o 
  -3  -8  12        7.80        5.75      1.99 o 
  -2  -8  12        7.22        7.07      1.02 o 
  -1  -8  12       17.63       15.71      1.27 o 
   0  -8  12        1.69        3.09      0.79 o 
   1  -8  12       13.67       19.46      1.33 o 
   2  -8  12        1.18        0.37      0.79 o 
   3  -8  12       19.93       21.98      3.68 o 
   4  -8  12       10.08       12.06      1.89 o 
  -5  -7  12        9.24       14.61      1.86 o 
  -4  -7  12        0.03       -0.02      1.02 o 
  -3  -7  12        0.79        1.10      0.73 o 
  -2  -7  12       29.22       23.14      1.56 o 
  -1  -7  12      430.78      413.77      7.33 o 
   0  -7  12        0.14        0.12      0.55 o 
   1  -7  12       33.73       36.63      2.09 o 
   2  -7  12       27.20       26.95      1.79 o 
   3  -7  12       10.75        9.01      1.48 o 
   4  -7  12        7.39       11.29      3.05 o 
  -5  -6  12        9.68       11.61      1.94 o 
  -4  -6  12       32.70       29.68      1.82 o 
  -3  -6  12       12.32       10.71      1.06 o 
  -2  -6  12       58.69       60.31      2.12 o 
  -1  -6  12       51.93       51.51      2.14 o 
   0  -6  12       99.02       90.10      2.36 o 
   1  -6  12      382.26      374.00      6.95 o 
   2  -6  12       81.88       81.14      4.16 o 
   3  -6  12        5.76        7.00      0.99 o 
   4  -6  12        3.43        2.01      1.74 o 
  -5  -5  12       64.61       64.13      2.67 o 
  -4  -5  12       14.12       12.53      1.30 o 
  -3  -5  12        7.41        5.00      0.85 o 
  -2  -5  12      141.19      136.47      3.20 o 
  -1  -5  12      133.35      118.64      2.86 o 
   0  -5  12        0.55        1.70      0.69 o 
   1  -5  12       47.97       35.37      1.56 o 
   2  -5  12       13.46       13.49      1.20 o 
   3  -5  12       12.12       12.11      1.41 o 
   4  -5  12       76.39       83.49      2.73 o 
   5  -5  12        4.97        6.25      1.87 o 
  -6  -4  12        5.10        6.21      1.96 o 
  -5  -4  12        5.06        5.29      1.11 o 
  -4  -4  12       73.25       66.46      2.39 o 
  -3  -4  12      116.16      103.41      2.78 o 
  -2  -4  12       34.49       33.67      1.60 o 
  -1  -4  12        4.44        5.28      1.35 o 
   0  -4  12      490.66      463.56      7.99 o 
   1  -4  12       52.59       50.81      2.35 o 
   2  -4  12       26.30       21.61      1.42 o 
   3  -4  12        5.06        3.83      1.08 o 
   4  -4  12        0.05       -0.01      0.84 o 
   5  -4  12       23.06       20.51      3.42 o 
  -6  -3  12        0.34        1.39      1.19 o 
  -5  -3  12       16.53       17.18      2.61 o 
  -4  -3  12        1.85        2.25      0.80 o 
  -3  -3  12      121.02      130.21      4.36 o 
  -2  -3  12      305.25      277.04      5.34 o 
  -1  -3  12        1.67        2.20      0.68 o 
   0  -3  12      206.27      204.01      4.11 o 
   1  -3  12        2.10        3.47      0.73 o 
   2  -3  12       80.82       81.01      2.58 o 
   3  -3  12        2.68        1.49      1.01 o 
   4  -3  12       19.19       19.11      1.74 o 
  -6  -2  12       25.37       26.22      2.45 o 
  -5  -2  12       14.63       22.95      2.22 o 
  -4  -2  12      133.44      114.37      3.08 o 
  -3  -2  12       38.49       42.49      1.85 o 
  -2  -2  12       53.87       50.54      1.84 o 
  -1  -2  12      105.62      103.48      2.61 o 
   0  -2  12       46.13       44.88      1.65 o 
   1  -2  12      164.11      162.01      3.90 o 
   2  -2  12        0.07        0.55      0.70 o 
   3  -2  12        4.77        5.40      1.16 o 
   4  -2  12        1.40        2.10      1.11 o 
  -6  -1  12        3.23        4.31      2.05 o 
  -5  -1  12       77.65       82.75      3.29 o 
  -4  -1  12      151.64      155.97      4.20 o 
  -3  -1  12       98.65       97.68      4.12 o 
  -2  -1  12       44.72       42.41      1.86 o 
  -1  -1  12       48.92       49.08      2.27 o 
   0  -1  12       16.15       17.50      1.14 o 
   1  -1  12       79.79       66.19      2.26 o 
   2  -1  12        9.51       10.70      1.14 o 
   3  -1  12        2.62        2.13      1.23 o 
   4  -1  12       14.23       17.41      1.80 o 
  -6   0  12        9.97        8.90      1.75 o 
  -5   0  12        0.27        2.84      1.03 o 
  -4   0  12       48.24       46.48      2.42 o 
  -3   0  12        6.90       11.54      1.07 o 
  -2   0  12      321.43      307.42      5.29 o 
  -1   0  12      481.21      472.19      7.77 o 
   0   0  12       11.39        7.88      0.75 o 
   1   0  12      191.83      176.48      4.86 o 
   2   0  12       35.56       36.93      2.68 o 
   3   0  12        7.60        7.04      1.51 o 
   4   0  12       11.56       12.22      2.04 o 
  -6   1  12        8.72        6.95      1.60 o 
  -5   1  12        2.42        2.05      1.06 o 
  -4   1  12        0.96       -0.28      0.79 o 
  -3   1  12      356.57      318.45      6.08 o 
  -2   1  12       25.66       26.61      1.42 o 
  -1   1  12        8.82       10.39      0.93 o 
   0   1  12       42.94       45.92      1.92 o 
   1   1  12       57.09       58.01      3.13 o 
   2   1  12        4.42        4.92      1.13 o 
   3   1  12        0.46        0.60      0.96 o 
   4   1  12       19.16       22.06      2.02 o 
  -6   2  12       10.13       11.83      1.90 o 
  -5   2  12        2.96        3.82      1.20 o 
  -4   2  12        0.92        0.98      0.78 o 
  -3   2  12      105.23      107.01      3.06 o 
  -2   2  12       32.27       27.73      1.48 o 
  -1   2  12      131.05      121.21      3.27 o 
   0   2  12      158.29      176.24      4.22 o 
   1   2  12        1.71        1.54      1.04 o 
   2   2  12       14.36       11.92      1.94 o 
   3   2  12        4.25        3.80      1.20 o 
  -6   3  12        9.92       13.69      1.97 o 
  -5   3  12       10.10       11.88      1.55 o 
  -4   3  12       63.22       72.11      2.54 o 
  -3   3  12       39.64       38.16      1.91 o 
  -2   3  12        6.90        8.21      1.05 o 
  -1   3  12        0.02       -0.45      0.93 o 
   0   3  12       13.62       11.07      1.15 o 
   1   3  12       17.24       18.72      1.49 o 
   2   3  12       21.06       17.99      2.31 o 
   3   3  12        3.97        2.40      1.58 o 
  -5   4  12        8.73        9.94      1.39 o 
  -4   4  12       10.80       11.77      1.27 o 
  -3   4  12       14.46       12.59      1.19 o 
  -2   4  12       48.67       51.05      2.95 o 
  -1   4  12       93.53       99.81      3.86 o 
   0   4  12        2.15        0.75      0.77 o 
   1   4  12        7.31        7.53      1.12 o 
   2   4  12        5.77        7.60      1.38 o 
  -5   5  12        1.92        2.17      1.36 o 
  -4   5  12        2.70        4.65      1.14 o 
  -3   5  12       12.01       16.40      1.71 o 
  -2   5  12       19.00       21.36      1.53 o 
  -1   5  12        3.79        4.31      0.98 o 
   0   5  12       70.40       56.96      2.54 o 
   1   5  12       17.17       21.72      1.92 o 
   2   5  12        1.03        1.16      1.68 o 
  -4   6  12       88.43       90.59      5.79 o 
  -3   6  12       16.42       20.63      2.16 o 
  -2   6  12        0.62       -0.50      1.11 o 
  -1   6  12        0.13       -1.42      1.04 o 
   0   6  12        5.32        2.58      1.79 o 
   1   6  12        2.51        1.67      1.36 o 
  -4   7  12        2.07        3.76      1.45 o 
  -3   7  12       22.18       26.65      2.45 o 
  -2   7  12       30.95       33.40      2.68 o 
  -1   7  12        1.23        0.69      1.18 o 
   0   7  12       15.28       15.89      2.95 o 
   0 -12  13        6.61        6.17      1.27 o 
   1 -12  13        0.49        2.68      1.08 o 
  -2 -11  13        3.34        3.56      1.13 o 
  -1 -11  13        0.76        0.70      0.90 o 
   0 -11  13        2.08        2.23      0.95 o 
   1 -11  13       89.02       93.21      3.25 o 
   2 -11  13       68.18       82.37      3.52 o 
  -3 -10  13        0.34        1.05      1.08 o 
  -2 -10  13        4.15        8.64      1.32 o 
  -1 -10  13        0.48       -0.57      0.81 o 
   0 -10  13        2.52        3.21      1.28 o 
   1 -10  13       55.43       52.39      2.42 o 
   2 -10  13        0.62        1.57      1.06 o 
   3 -10  13       46.96       58.46      4.05 o 
  -3  -9  13        3.38        5.39      1.28 o 
  -2  -9  13       12.42       12.23      1.46 o 
  -1  -9  13        2.29        3.78      0.92 o 
   0  -9  13        5.91        4.09      0.86 o 
   1  -9  13       13.73       13.10      1.40 o 
   2  -9  13        9.58        5.99      1.34 o 
   3  -9  13       92.69       91.80      3.97 o 
  -4  -8  13       49.14       60.33      3.08 o 
  -3  -8  13       37.46       37.60      2.92 o 
  -2  -8  13       49.39       46.86      2.48 o 
  -1  -8  13       66.79       57.79      2.25 o 
   0  -8  13       27.21       23.55      1.54 o 
   1  -8  13        3.07        3.93      0.90 o 
   2  -8  13       32.84       33.85      2.44 o 
   3  -8  13       11.69        9.70      2.21 o 
   4  -8  13        0.26       -0.53      1.21 o 
  -4  -7  13       39.59       41.53      2.65 o 
  -3  -7  13        4.38        3.90      1.93 o 
  -2  -7  13        0.93        1.58      0.79 o 
  -1  -7  13       54.95       50.79      2.57 o 
   0  -7  13       30.72       30.21      2.67 o 
   1  -7  13       68.58       74.57      2.52 o 
   2  -7  13       44.69       43.51      4.21 o 
   3  -7  13        7.06        6.10      1.44 o 
   4  -7  13       24.32       32.80      2.75 o 
  -5  -6  13       26.50       28.89      2.47 o 
  -4  -6  13        7.09        8.96      1.48 o 
  -3  -6  13        8.29        9.13      1.12 o 
  -2  -6  13        1.17       -0.07      0.64 o 
  -1  -6  13        0.09       -0.85      0.57 o 
   0  -6  13      141.38      132.48      3.11 o 
   1  -6  13       35.64       32.96      1.58 o 
   2  -6  13        0.99       -0.28      0.74 o 
   3  -6  13        4.76        5.15      1.44 o 
   4  -6  13      119.03      137.48      5.45 o 
  -5  -5  13       39.99       40.04      2.38 o 
  -4  -5  13        1.93        2.38      0.96 o 
  -3  -5  13       11.39       10.15      1.09 o 
  -2  -5  13       38.58       37.78      2.02 o 
  -1  -5  13       82.15       89.54      2.51 o 
   0  -5  13       43.05       41.63      1.90 o 
   1  -5  13       53.08       48.56      1.82 o 
   2  -5  13       45.23       53.45      2.72 o 
   3  -5  13        2.07        0.99      0.97 o 
   4  -5  13      124.42      138.40      5.57 o 
  -5  -4  13        6.99       11.16      1.60 o 
  -4  -4  13      149.66      160.51      7.10 o 
  -3  -4  13      218.82      200.50      5.02 o 
  -2  -4  13        5.84        1.63      0.69 o 
  -1  -4  13        0.00       -0.73      0.62 o 
   0  -4  13      565.52      545.21      9.31 o 
   1  -4  13       34.00       40.14      2.94 o 
   2  -4  13       31.32       29.45      1.74 o 
   3  -4  13        0.54        1.55      1.01 o 
   4  -4  13       12.99       13.37      1.61 o 
  -5  -3  13       15.47       16.69      2.02 o 
  -4  -3  13        6.51        7.04      1.60 o 
  -3  -3  13        0.36        0.46      0.70 o 
  -2  -3  13       81.11       84.53      2.47 o 
  -1  -3  13       66.30       72.68      2.22 o 
   0  -3  13      309.40      333.45      6.17 o 
   1  -3  13        1.50        1.50      0.66 o 
   2  -3  13       79.44       78.53      2.64 o 
   3  -3  13       64.85       68.86      2.91 o 
   4  -3  13       53.85       64.15      3.49 o 
  -6  -2  13        0.08        0.19      1.16 o 
  -5  -2  13       60.86       66.49      3.57 o 
  -4  -2  13        0.42        2.09      0.91 o 
  -3  -2  13        7.55        4.06      0.87 o 
  -2  -2  13       29.37       29.21      1.58 o 
  -1  -2  13      190.09      184.63      3.96 o 
   0  -2  13       61.42       58.14      1.94 o 
   1  -2  13       35.02       36.14      3.40 o 
   2  -2  13      173.11      178.72      4.47 o 
   3  -2  13       17.74       20.99      2.19 o 
   4  -2  13        0.25       -1.42      1.03 o 
  -6  -1  13        2.33        4.16      1.49 o 
  -5  -1  13        7.30        9.74      2.49 o 
  -4  -1  13       11.30       16.44      1.49 o 
  -3  -1  13       27.83       37.46      2.05 o 
  -2  -1  13      473.38      452.03      8.09 o 
  -1  -1  13      110.67      111.98      3.74 o 
   0  -1  13       55.56       56.22      2.40 o 
   1  -1  13       34.51       27.37      1.65 o 
   2  -1  13       14.26       16.04      3.14 o 
   3  -1  13        5.32        7.76      2.16 o 
   4  -1  13        0.42        0.97      1.19 o 
  -6   0  13        0.39        0.33      1.26 o 
  -5   0  13        4.36        6.08      3.63 o 
  -4   0  13        0.11       -0.11      0.79 o 
  -3   0  13        2.13        2.10      0.93 o 
  -2   0  13      325.84      330.62      6.98 o 
  -1   0  13        0.16        0.62      0.71 o 
   0   0  13        0.10       -0.73      0.79 o 
   1   0  13      128.33      119.25      3.87 o 
   2   0  13       31.08       33.85      2.22 o 
   3   0  13        9.02        5.17      1.51 o 
  -6   1  13        0.05        0.00      1.37 o 
  -5   1  13       15.58       14.54      1.82 o 
  -4   1  13        4.98        6.02      1.42 o 
  -3   1  13        7.61        7.21      1.12 o 
  -2   1  13      198.75      178.05      6.03 o 
  -1   1  13       96.54       96.51      2.93 o 
   0   1  13       53.95       51.32      2.49 o 
   1   1  13       26.94       26.70      1.97 o 
   2   1  13        1.12        2.00      1.01 o 
   3   1  13       43.48       40.19      3.89 o 
  -5   2  13        1.67        2.19      1.12 o 
  -4   2  13       34.80       39.95      4.13 o 
  -3   2  13       28.85       34.12      1.84 o 
  -2   2  13       51.82       56.85      2.55 o 
  -1   2  13        0.46        0.99      0.74 o 
   0   2  13        3.51        3.65      0.90 o 
   1   2  13        6.63        5.54      1.14 o 
   2   2  13        1.99        1.12      1.12 o 
   3   2  13       20.77       23.78      2.49 o 
  -5   3  13       17.90       17.59      1.83 o 
  -4   3  13       25.17       24.86      1.96 o 
  -3   3  13        0.78        1.28      0.83 o 
  -2   3  13        4.62        6.61      1.00 o 
  -1   3  13        4.83        4.00      0.93 o 
   0   3  13       24.35       24.90      1.69 o 
   1   3  13       33.51       36.25      4.45 o 
   2   3  13       35.23       36.69      2.50 o 
  -5   4  13        1.74        0.89      1.11 o 
  -4   4  13        2.17        2.33      1.04 o 
  -3   4  13        9.70        8.65      1.16 o 
  -2   4  13       37.33       35.82      1.92 o 
  -1   4  13        6.56        3.17      1.03 o 
   0   4  13       17.12       20.65      1.54 o 
   1   4  13        0.63        1.78      1.03 o 
   2   4  13        1.17        0.98      1.33 o 
  -4   5  13        9.51       15.99      3.95 o 
  -3   5  13        4.77        5.98      1.21 o 
  -2   5  13       12.62       12.57      1.45 o 
  -1   5  13       36.17       30.84      3.25 o 
   0   5  13       24.39       22.39      1.85 o 
   1   5  13       19.20       29.78      3.58 o 
  -3   6  13        3.19        4.81      1.47 o 
  -2   6  13        2.91        3.33      1.53 o 
  -1   6  13        0.00       -0.21      1.14 o 
   0   6  13       11.87       12.63      1.96 o 
  -1 -11  14       40.90       49.53      3.17 o 
   0 -11  14        2.62        2.01      1.00 o 
   1 -11  14        4.67        4.23      1.15 o 
  -2 -10  14       11.14        8.36      1.41 o 
  -1 -10  14       87.31      103.10      4.30 o 
   0 -10  14        8.03        7.46      1.27 o 
   1 -10  14       10.34       11.78      1.45 o 
   2 -10  14       41.34       43.97      2.82 o 
  -3  -9  14       27.51       38.32      2.55 o 
  -2  -9  14       11.12       11.34      1.50 o 
  -1  -9  14      139.62      144.82      4.52 o 
   0  -9  14        1.85        0.23      0.85 o 
   1  -9  14        0.12        0.23      0.90 o 
   2  -9  14       18.70       23.97      2.17 o 
   3  -9  14       12.21       12.26      1.87 o 
  -4  -8  14       17.06       14.51      1.84 o 
  -3  -8  14       23.78       29.45      2.22 o 
  -2  -8  14        9.88       13.92      1.58 o 
  -1  -8  14        2.07        3.86      1.13 o 
   0  -8  14       12.33        9.58      1.31 o 
   1  -8  14        6.54        4.68      1.28 o 
   2  -8  14        0.81       -0.52      1.06 o 
   3  -8  14       44.93       46.72      3.15 o 
  -4  -7  14        9.39        9.54      1.57 o 
  -3  -7  14        0.40        0.90      1.09 o 
  -2  -7  14       15.13       18.07      2.14 o 
  -1  -7  14       13.45       13.64      2.14 o 
   0  -7  14       46.74       51.80      2.49 o 
   1  -7  14        2.16        3.25      0.99 o 
   2  -7  14       89.37       85.17      3.75 o 
   3  -7  14       24.12       31.84      2.70 o 
  -4  -6  14        1.95        4.30      1.27 o 
  -3  -6  14       24.89       30.13      4.05 o 
  -2  -6  14       13.14       12.05      1.52 o 
  -1  -6  14       66.08       57.12      2.36 o 
   0  -6  14        3.39        3.69      0.82 o 
   1  -6  14      176.91      177.61      6.56 o 
   2  -6  14        0.31        1.19      1.13 o 
   3  -6  14       46.71       44.00      3.11 o 
  -5  -5  14        8.94       13.09      7.10 o 
  -4  -5  14        0.10        0.94      0.90 o 
  -3  -5  14        0.29        0.32      0.81 o 
  -2  -5  14       45.25       49.28      2.04 o 
  -1  -5  14       25.68       26.44      1.50 o 
   0  -5  14       34.33       28.29      1.52 o 
   1  -5  14      169.33      165.38      4.42 o 
   2  -5  14        0.08       -0.87      0.86 o 
   3  -5  14       11.75       13.78      1.96 o 
  -5  -4  14        4.25        2.58      1.21 o 
  -4  -4  14       22.72       26.53      1.88 o 
  -3  -4  14       14.57       13.70      1.35 o 
  -2  -4  14        7.07       10.53      1.09 o 
  -1  -4  14       13.79       12.64      1.11 o 
   0  -4  14       61.16       67.02      2.13 o 
   1  -4  14       95.28       82.83      3.19 o 
   2  -4  14       25.68       33.27      2.16 o 
   3  -4  14        0.68       -0.32      0.97 o 
  -5  -3  14       14.73       12.48      1.73 o 
  -4  -3  14        3.60        5.20      1.29 o 
  -3  -3  14        1.50        0.53      0.75 o 
  -2  -3  14        0.75        0.57      0.68 o 
  -1  -3  14        6.97        6.59      1.22 o 
   0  -3  14       25.02       27.97      1.54 o 
   1  -3  14       79.34       75.16      2.86 o 
   2  -3  14       49.87       58.20      2.63 o 
   3  -3  14        4.71        6.00      1.84 o 
  -5  -2  14        0.24        1.76      1.15 o 
  -4  -2  14        0.22        0.40      1.09 o 
  -3  -2  14       18.11       18.68      1.58 o 
  -2  -2  14       20.85       18.36      1.33 o 
  -1  -2  14      145.10      141.39      3.39 o 
   0  -2  14        0.19        0.51      0.68 o 
   1  -2  14        0.02       -0.69      0.72 o 
   2  -2  14       19.52       16.68      2.01 o 
   3  -2  14        0.51        0.05      1.19 o 
  -5  -1  14       46.67       51.89      3.06 o 
  -4  -1  14       12.86       12.42      1.63 o 
  -3  -1  14       34.77       36.91      2.09 o 
  -2  -1  14       68.16       71.04      2.57 o 
  -1  -1  14        5.09        5.01      0.96 o 
   0  -1  14        0.50        0.75      0.93 o 
   1  -1  14        1.11        1.96      0.95 o 
   2  -1  14        2.31        5.37      1.95 o 
   3  -1  14        2.24        1.44      1.30 o 
  -5   0  14       45.28       41.17      3.13 o 
  -4   0  14        0.04        1.26      1.03 o 
  -3   0  14        3.20        6.34      1.08 o 
  -2   0  14        2.45        2.80      1.11 o 
  -1   0  14       10.76       11.89      1.43 o 
   0   0  14        4.68        4.56      1.11 o 
   1   0  14       24.68       18.80      1.75 o 
   2   0  14       33.53       30.96      3.31 o 
   3   0  14        0.18       -0.31      1.26 o 
  -5   1  14        0.14       -0.14      1.16 o 
  -4   1  14        8.36       10.81      1.38 o 
  -3   1  14        0.05       -0.47      1.00 o 
  -2   1  14       17.71       12.66      1.49 o 
  -1   1  14        7.75        8.88      1.32 o 
   0   1  14      103.03       94.01      3.47 o 
   1   1  14        2.26        1.81      1.04 o 
   2   1  14        3.11        1.26      1.34 o 
  -5   2  14       19.35       23.06      3.21 o 
  -4   2  14       26.71       25.06      2.08 o 
  -3   2  14        0.00        1.99      1.02 o 
  -2   2  14       30.22       25.88      3.52 o 
  -1   2  14       18.56       18.87      1.73 o 
   0   2  14       23.56       25.86      2.01 o 
   1   2  14       10.32       12.13      1.73 o 
   2   2  14        0.29       -0.17      1.18 o 
  -4   3  14        0.62        1.27      1.04 o 
  -3   3  14       21.38       20.02      3.75 o 
  -2   3  14        0.01       -0.36      0.88 o 
  -1   3  14        0.18       -0.79      0.82 o 
   0   3  14        0.03        0.33      0.91 o 
   1   3  14        2.34        2.14      1.13 o 
  -4   4  14        0.25       -0.60      1.63 o 
  -3   4  14        7.80        7.10      1.52 o 
  -2   4  14       21.07       21.18      1.80 o 
  -1   4  14       13.26       16.94      2.00 o 
   0   4  14        8.06       10.66      1.71 o 
   1   4  14        0.37        0.08      1.30 o 
  -3   5  14       10.04       10.61      4.05 o 
  -2   5  14       27.29       29.06      2.59 o 
  -1   5  14        0.70        0.39      1.21 o 
  -1 -10  15        0.00        0.61      1.09 o 
   0 -10  15       39.08       42.04      2.72 o 
   1 -10  15       33.70       36.52      2.35 o 
  -2  -9  15        0.22        0.51      1.03 o 
  -1  -9  15       52.94       54.71      3.38 o 
   0  -9  15        1.11        2.31      1.49 o 
   1  -9  15       35.47       30.73      2.19 o 
   2  -9  15        4.22        4.77      1.48 o 
  -3  -8  15        5.07        4.50      1.38 o 
  -2  -8  15        4.86        6.75      1.35 o 
  -1  -8  15       19.45       18.17      1.76 o 
   0  -8  15       13.93       12.92      1.53 o 
   1  -8  15        0.02        0.47      1.00 o 
   2  -8  15       26.89       24.83      2.32 o 
  -3  -7  15        0.70        1.39      1.09 o 
  -2  -7  15        7.18        6.17      1.24 o 
  -1  -7  15        3.15        3.01      1.08 o 
   0  -7  15        3.81        3.99      1.12 o 
   1  -7  15       30.87       31.61      2.20 o 
   2  -7  15       26.21       26.12      2.44 o 
  -4  -6  15        0.20       -0.25      1.12 o 
  -3  -6  15        8.82       10.76      1.89 o 
  -2  -6  15       24.74       24.46      2.69 o 
  -1  -6  15        7.27        7.84      1.32 o 
   0  -6  15       15.97       16.39      2.62 o 
   1  -6  15       44.51       48.96      2.54 o 
   2  -6  15        0.89       -1.55      1.03 o 
   3  -6  15        0.08       -0.42      1.39 o 
  -4  -5  15        9.90       10.26      1.38 o 
  -3  -5  15        5.56        4.24      1.55 o 
  -2  -5  15        0.65        0.41      0.80 o 
  -1  -5  15       26.36       32.58      2.52 o 
   0  -5  15        1.70        0.23      1.04 o 
   1  -5  15        3.16        4.73      0.96 o 
   2  -5  15        9.78       11.86      2.35 o 
   3  -5  15        3.67        2.85      1.54 o 
  -4  -4  15        3.43        2.81      1.55 o 
  -3  -4  15       15.17       14.87      1.96 o 
  -2  -4  15        2.36        0.95      0.84 o 
  -1  -4  15        0.17        0.31      0.83 o 
   0  -4  15        7.31        9.85      1.14 o 
   1  -4  15        5.73        6.32      1.41 o 
   2  -4  15        2.25        3.27      1.09 o 
   3  -4  15       14.39       13.55      3.00 o 
  -4  -3  15       33.01       34.83      2.52 o 
  -3  -3  15        0.70        1.92      1.07 o 
  -2  -3  15       23.30       28.21      1.82 o 
  -1  -3  15      110.56      111.45      4.50 o 
   0  -3  15       43.58       39.95      3.22 o 
   1  -3  15        0.01       -1.40      0.93 o 
   2  -3  15       10.55       12.68      2.05 o 
   3  -3  15       13.26       13.73      2.04 o 
  -5  -2  15       16.86       26.04      2.38 o 
  -4  -2  15       11.34       10.14      1.55 o 
  -3  -2  15        0.61        0.88      1.02 o 
  -2  -2  15        3.24        3.03      1.11 o 
  -1  -2  15       33.36       42.98      2.41 o 
   0  -2  15       51.65       53.85      6.05 o 
   1  -2  15       15.06       15.00      1.90 o 
   2  -2  15       13.08        7.68      1.67 o 
  -5  -1  15        4.35        3.75      1.31 o 
  -4  -1  15        1.43        2.08      1.13 o 
  -3  -1  15        5.94        6.04      1.30 o 
  -2  -1  15        7.12        5.50      1.42 o 
  -1  -1  15       63.27       70.35      3.03 o 
   0  -1  15        2.28        1.21      1.12 o 
   1  -1  15       20.83       27.05      2.46 o 
   2  -1  15        2.65        3.05      1.41 o 
  -4   0  15        2.68        2.44      1.13 o 
  -3   0  15       24.17       27.10      5.52 o 
  -2   0  15       16.79       21.76      1.90 o 
  -1   0  15        5.48        6.33      1.25 o 
   0   0  15        3.02        7.31      1.45 o 
   1   0  15        9.35       11.10      1.78 o 
   2   0  15        9.43       11.89      2.05 o 
  -4   1  15        1.99        1.71      1.36 o 
  -3   1  15       17.37       11.40      1.74 o 
  -2   1  15        1.48       -0.20      0.97 o 
  -1   1  15       28.82       29.47      2.17 o 
   0   1  15       36.71       42.20      2.98 o 
   1   1  15       14.95        9.81      2.31 o 
  -4   2  15        1.91        1.10      1.47 o 
  -3   2  15        1.61        1.75      1.26 o 
  -2   2  15       16.37       14.34      1.65 o 
  -1   2  15       40.39       44.53      2.70 o 
   0   2  15        4.48        4.51      1.45 o 
   1   2  15       11.14       12.66      1.92 o 
  -3   3  15       48.52       48.77      2.89 o 
  -2   3  15        2.47        2.25      1.17 o 
  -1   3  15       21.06       18.12      2.26 o 
   0   3  15        3.05        1.44      1.23 o 
  -2   4  15       28.29       35.39      5.16 o 
  -1   4  15        3.34        3.79      2.00 o 
   0  -9  16        0.00        0.09      1.02 o 
  -2  -8  16        6.28        8.31      1.49 o 
  -1  -8  16       11.64       11.53      1.60 o 
   0  -8  16        3.16        3.80      1.19 o 
   1  -8  16        1.86        1.46      1.07 o 
  -2  -7  16        0.28       -0.44      1.03 o 
  -1  -7  16        0.09        1.11      1.01 o 
   0  -7  16       11.12        7.62      1.28 o 
   1  -7  16        0.92        1.78      1.08 o 
  -3  -6  16       23.75       30.37      4.08 o 
  -2  -6  16       21.54       23.04      2.16 o 
  -1  -6  16        5.85        7.90      1.44 o 
   0  -6  16        0.43        0.53      0.99 o 
   1  -6  16       11.68       10.37      1.45 o 
   2  -6  16        1.85        1.86      1.39 o 
  -3  -5  16        3.81        6.66      1.69 o 
  -2  -5  16        8.69       10.80      1.28 o 
  -1  -5  16        5.24        6.72      1.10 o 
   0  -5  16        6.61        4.37      2.02 o 
   1  -5  16        6.38        7.18      1.64 o 
   2  -5  16        0.37        0.16      1.36 o 
  -4  -4  16       28.86       37.20      2.67 o 
  -3  -4  16        6.88        7.83      1.43 o 
  -2  -4  16        0.26       -0.71      0.84 o 
  -1  -4  16        0.00        1.28      0.89 o 
   0  -4  16        3.30        0.62      1.03 o 
   1  -4  16       27.66       29.51      2.95 o 
   2  -4  16        5.61        9.02      1.84 o 
  -4  -3  16        0.76        0.93      1.14 o 
  -3  -3  16        1.65        2.99      1.17 o 
  -2  -3  16        0.59       -0.57      0.99 o 
  -1  -3  16        7.22        8.25      1.57 o 
   0  -3  16        7.58        9.01      4.16 o 
   1  -3  16        4.45        3.88      1.47 o 
   2  -3  16       22.25       24.65      2.49 o 
  -4  -2  16       20.67       24.63      2.31 o 
  -3  -2  16        2.03        2.20      1.16 o 
  -2  -2  16       31.41       30.63      2.53 o 
  -1  -2  16       22.66       26.73      2.38 o 
   0  -2  16       40.69       44.29      6.26 o 
   1  -2  16       10.36       14.48      2.04 o 
  -4  -1  16        1.78        0.58      1.12 o 
  -3  -1  16        0.26        0.44      1.24 o 
  -2  -1  16       39.28       31.15      2.64 o 
  -1  -1  16       20.34       16.54      1.99 o 
   0  -1  16       12.20       16.68      2.74 o 
   1  -1  16        4.57        6.35      2.05 o 
  -3   0  16        8.96        6.70      3.00 o 
  -2   0  16       12.33       13.60      2.74 o 
  -1   0  16        3.92        4.77      1.63 o 
   0   0  16        0.62        0.33      1.15 o 
   1   0  16       11.52        9.70      1.86 o 
  -3   1  16        5.79        5.37      5.00 o 
  -2   1  16       68.56       65.31      6.16 o 
  -1   1  16       20.76       23.18      2.38 o 
   0   1  16       15.05       17.58      2.63 o 
  -2   2  16       21.98       24.06      3.47 o 
  -1   2  16        8.76       10.27      2.31 o 
  -2  -6  17        6.18        6.65      1.54 o 
  -1  -6  17        0.13       -0.98      0.97 o 
   0  -6  17        2.82        5.58      1.35 o 
  -2  -5  17      117.27      128.19      5.64 o 
  -1  -5  17       10.17       11.76      1.66 o 
   0  -5  17        7.02        8.04      1.77 o 
  -2  -4  17        0.50        0.25      1.05 o 
  -1  -4  17        3.71        4.65      1.84 o 
   0  -4  17        7.23       10.96      1.89 o 
  -2  -3  17        0.08       -0.53      1.89 o 
  -1  -3  17        2.97        5.27      1.51 o 
   0  -3  17       16.71       17.37      2.11 o 
  -2  -2  17       23.62       20.53      3.89 o 
  -1  -2  17       19.54       15.49      3.10 o 
   0  -2  17       28.02       26.99      2.57 o 
  -2  -1  17       19.94       19.79      2.29 o 
  -1  -1  17        9.22        6.99      1.75 o 
                                                 
